# Supplementary material for: Engineered PW12-polyoxometalate docked Fe sites on CoFe hydroxide anode for durable seawater electrolysis
Source: Nat Commun. 2025 Jul 1;16:5541. doi: 10.1038/s41467-025-60620-9 (PMC12214576; doi:10.1038/s41467-025-60620-9)
Supplement: Supplementary file 3 — Supplementary Data 1 [file 41467_2025_60620_MOESM3_ESM.txt]

1.0
       25.3239994049         0.0000000000         0.0000000000
       -6.3309998512        10.9656134050         0.0000000000
        0.0000000000         0.0000000000        25.0000000000
   Co    H    O   Fe    P    W
   24   64  104    8    1   12
Direct
     0.482044995         0.982656002         0.180447996
     0.118123002         0.998040974         0.180539995
     0.236367002         0.999361992         0.182433993
     0.481658012         0.243328005         0.180518001
     0.102452002         0.231919006         0.181510001
     0.227678999         0.226182997         0.175693005
     0.491160005         0.494053990         0.177219003
     0.118675001         0.496710002         0.180735007
     0.228506997         0.489396006         0.177178994
     0.493954003         0.757722020         0.177900001
     0.112966001         0.741894007         0.183432996
     0.237266004         0.734993994         0.179911003
     0.988608003         0.988919020         0.182586998
     0.611019015         0.986967027         0.181740001
     0.729214013         0.983803988         0.182823002
     0.988094985         0.248795003         0.182585001
     0.607935011         0.236736000         0.180072993
     0.737627029         0.248284996         0.181984007
     0.987591982         0.484483987         0.183413997
     0.612850010         0.492130011         0.180742994
     0.739055991         0.485426992         0.180803999
     0.987361014         0.747223020         0.183871999
     0.603093982         0.729382992         0.179833993
     0.732086003         0.736173987         0.181417003
     0.026373001         0.156994998         0.263543010
     0.068069004         0.070263997         0.100203000
     0.155895993         0.160389006         0.260141999
     0.194922999         0.069825999         0.093571998
     0.278360993         0.176531002         0.260212004
     0.318693995         0.070520997         0.100679003
     0.403293997         0.164417997         0.265563995
     0.440162003         0.071772002         0.100529000
     0.036028001         0.416009009         0.261936009
     0.068180002         0.325134009         0.100390002
     0.155367002         0.410537004         0.260820001
     0.178748995         0.309195995         0.097144999
     0.262659013         0.390096009         0.249184996
     0.324995011         0.332917005         0.100460999
     0.414332002         0.400160015         0.256348997
     0.446801990         0.316900015         0.094540000
     0.037767000         0.665493011         0.260470986
     0.077362001         0.594552994         0.105048001
     0.158296004         0.669107020         0.260282010
     0.195090994         0.573900998         0.093584999
     0.274309993         0.658024013         0.260747999
     0.324270010         0.576295018         0.101089999
     0.414564013         0.683086991         0.255138010
     0.442027986         0.573494971         0.100635998
     0.036040001         0.915790975         0.261707991
     0.075799003         0.816174984         0.105039999
     0.153862998         0.900747001         0.261007011
     0.186019003         0.818198979         0.104948997
     0.276589990         0.900820017         0.259651989
     0.321812004         0.829276979         0.098961003
     0.408026010         0.904349029         0.265913993
     0.447118998         0.839806974         0.095452003
     0.519671023         0.148906007         0.257443994
     0.569956005         0.074392997         0.101155996
     0.648194015         0.155265003         0.259023011
     0.693657994         0.072673999         0.102185003
     0.771579027         0.155826002         0.263725013
     0.815397024         0.071916997         0.102629997
     0.901180029         0.158756003         0.261777014
     0.945429027         0.075271003         0.103007004
     0.526260972         0.406001002         0.259561002
     0.570815980         0.326231003         0.101025999
     0.649668992         0.398809999         0.259128988
     0.696633995         0.322681993         0.099972002
     0.779262006         0.412360013         0.263909996
     0.820976019         0.331414014         0.100456998
     0.901872993         0.404738992         0.263639987
     0.945030987         0.324265003         0.101625003
     0.521848023         0.652140021         0.260358006
     0.569921970         0.572645009         0.095803998
     0.647736013         0.651663005         0.261157006
     0.696507990         0.573592007         0.101645999
     0.775474012         0.650085986         0.261828989
     0.820690989         0.571438015         0.096410997
     0.904823005         0.663231015         0.267058998
     0.949250996         0.579402983         0.104428999
     0.521901011         0.909015000         0.261431009
     0.570360005         0.827760994         0.095903002
     0.644851029         0.894414008         0.262158990
     0.688103020         0.817788005         0.101269998
     0.775440991         0.903293014         0.260605991
     0.816994011         0.821348011         0.101237997
     0.903137028         0.903196990         0.261725992
     0.944954991         0.823351026         0.101568997
     0.022164000         0.152774006         0.224879995
     0.069187000         0.067028001         0.138944000
     0.148561999         0.155983001         0.221811995
     0.195130005         0.069729000         0.132366002
     0.278750002         0.166954994         0.221462995
     0.319923997         0.073812000         0.139421001
     0.400548011         0.155633003         0.226829007
     0.440988988         0.072283998         0.139303997
     0.034867998         0.415888011         0.223118007
     0.069209002         0.330024004         0.139126003
     0.149119005         0.400130987         0.222374007
     0.183526993         0.313344985         0.135741994
     0.262297004         0.390810013         0.210308000
     0.319676012         0.323581994         0.138953999
     0.411610007         0.398433000         0.217052996
     0.443753988         0.321429998         0.133065000
     0.033417001         0.661790013         0.221738994
     0.074887998         0.585268974         0.143733993
     0.154391006         0.663401008         0.221444994
     0.195739999         0.578575015         0.132328004
     0.278454989         0.654649019         0.221883997
     0.320555001         0.575958014         0.139734998
     0.413354993         0.686285019         0.216209993
     0.444979995         0.577485025         0.139384001
     0.034384001         0.912138999         0.222922996
     0.074230999         0.821700990         0.143747002
     0.152814001         0.901382029         0.222062007
     0.191037998         0.821237981         0.143612996
     0.277467996         0.906973004         0.220808998
     0.320989013         0.826992989         0.137724996
     0.401181996         0.905664980         0.227597997
     0.443917990         0.829135001         0.133981004
     0.522363007         0.153476000         0.218579993
     0.568259001         0.073005997         0.139989004
     0.651453972         0.158895001         0.220229000
     0.694768012         0.077087000         0.140954003
     0.773509979         0.155748993         0.224970996
     0.815981984         0.072522998         0.141415998
     0.901001990         0.159208000         0.222963005
     0.944389999         0.074375004         0.141783997
     0.530341983         0.406277001         0.220836997
     0.568868995         0.323130995         0.139844000
     0.652872980         0.401120007         0.220345005
     0.693512022         0.322113007         0.138694003
     0.782845974         0.413082004         0.225253001
     0.821003973         0.332134008         0.139237002
     0.901935995         0.405180007         0.224839002
     0.941757023         0.321886003         0.140309006
     0.523904979         0.654143989         0.221470997
     0.570778012         0.569935977         0.134558007
     0.649798989         0.654797018         0.222350001
     0.696756005         0.571461976         0.140452996
     0.777377009         0.653925002         0.223069996
     0.821787000         0.573736012         0.135187998
     0.904094994         0.661387026         0.228275001
     0.947679996         0.576595008         0.143190995
     0.529659986         0.917546988         0.222736999
     0.572360992         0.828299999         0.134657994
     0.647499979         0.895229995         0.223391995
     0.688422978         0.816353023         0.140047997
     0.776207983         0.905062020         0.221788004
     0.818283975         0.821725011         0.140007004
     0.901618004         0.902493000         0.222945005
     0.942569971         0.820779026         0.140299007
     0.420727015         0.637447000         0.460658014
     0.361827999         0.450709999         0.518145025
     0.306546986         0.533052981         0.464022994
     0.358060986         0.431373000         0.418172985
     0.309760988         0.578247011         0.581691980
     0.299840987         0.525991976         0.350217015
     0.431769997         0.335754991         0.474321991
     0.491227001         0.527942002         0.413865000
     0.223051995         0.283966988         0.421000987
     0.370474011         0.769272029         0.520846009
     0.419411987         0.636040986         0.345667988
     0.427796990         0.686532974         0.578113973
     0.278375000         0.196650997         0.478632003
     0.226784006         0.306100011         0.524519026
     0.495559007         0.549789011         0.517467022
     0.365729988         0.743963003         0.387488991
     0.518522024         0.764734030         0.402877003
     0.522490978         0.785742998         0.508574009
     0.464614987         0.873995006         0.450610995
     0.303586006         0.366284013         0.609670997
     0.424385995         0.476397008         0.606007993
     0.357317001         0.257836998         0.560954988
     0.210959002         0.501366019         0.517045975
     0.206985995         0.481207013         0.411154985
     0.272762001         0.699612975         0.456129998
     0.414371014         0.416920006         0.333021998
     0.291388005         0.304165006         0.336360008
     0.351137996         0.222453997         0.393799990
     0.488458008         0.943319976         0.561194003
     0.480354011         0.894749999         0.334284008
     0.602163970         0.716096997         0.458591998
     0.484218001         0.346049011         0.577351987
     0.229686007         0.116042003         0.584029973
     0.371143013         0.572417021         0.677112997
     0.251289994         0.686076999         0.340535998
     0.259126991         0.732479990         0.568255007
     0.119814999         0.276526988         0.471235991
     0.221496999         0.068838000         0.381009996
     0.477447003         0.302408993         0.373411000
     0.355019003         0.487554997         0.263027012
     0.362679988         0.991033971         0.185247004
     0.362302989         0.238062993         0.180133000
     0.361470997         0.492036015         0.183849007
     0.361761987         0.747314990         0.181430995
     0.861128986         0.989746988         0.181886002
     0.856013000         0.239976004         0.182890996
     0.864291012         0.501703024         0.182740003
     0.859058022         0.731454015         0.182088003
     0.361772001         0.514126003         0.466118991
     0.454573989         0.810913026         0.524740994
     0.450888008         0.787038028         0.385901004
     0.525575995         0.668267012         0.461355001
     0.438042998         0.392690986         0.548101008
     0.279466003         0.249717996         0.552489996
     0.367493987         0.535476029         0.610553026
     0.278907001         0.631317019         0.391088009
     0.284693003         0.655089974         0.529825985
     0.197750002         0.369985014         0.469426990
     0.272917986         0.213047996         0.404132009
     0.433494002         0.359497011         0.399545014
     0.355365992         0.472712994         0.332399994
