# Supplementary material for: Engineered PW12-polyoxometalate docked Fe sites on CoFe hydroxide anode for durable seawater electrolysis
Source: Nat Commun. 2025 Jul 1;16:5541. doi: 10.1038/s41467-025-60620-9 (PMC12214576; doi:10.1038/s41467-025-60620-9)
Supplement: Supplementary file 5 — Source Data [file 41467_2025_60620_MOESM5_ESM.xlsx]

## Sheet: Figure 1
Figure 1a									FFigure 1h							Figure 1i							Figure 1j							Figure 1k
PW12-CoFe LDH/NF		CoFe LDH/NF								CoFe LDH	PW12-CoFe LDH	Fe2O3	FeO	Fe foil		Energy (eV)	Normalized XANES (a.u)	Normalized XANES (a.u)	Normalized XANES (a.u)	Normalized XANES (a.u)	Normalized XANES (a.u)			CoFe LDH	PW12-CoFe LDH	Fe2O3	FeO	Fe foil			CoFe LDH	PW12-CoFe LDH	Fe2O3	FeO	Fe foil
2 (degree)	Intensity (a.u)	2q (degree)	Intensity (a.u)	PDF#50-0235 (CoFe LDH)		PDF#04-0850 (Ni)			Energy (eV)	Normalized XANES (a.u)	Normalized XANES (a.u)	Normalized XANES (a.u)	Normalized XANES (a.u)	Normalized XANES (a.u)			CoFe LDH	PW12-CoFe LDH	Co_foil	CoO	Co3O4		Energy (eV)	First derivative (a.u)	First derivative (a.u)	First derivative (a.u)	First derivative (a.u)	First derivative (a.u)		Interatomic distance (Å)	FT-[k2c(k)] (Å−3)	FT-[k2c(k)] (Å−3)	FT-[k2c(k)] (Å−3)	FT-[k2c(k)] (Å−3)	FT-[k2c(k)] (Å−3)
10	6	10	16	11.646	70	44.507	70		7060.17	0.000114825	-0.000815865	-0.00146	-0.00101	-0.000335894		7680.51	0.00146	-0.0011	-0.00038274	-0.000690249	-0.000679058		7070.24	0.00386	-0.00683	2.74464e-05	0.000146679	0.00183		0	0.01649	0.03451	0.00424	0.00983	0.05058
10.02	6	10.02	10	23.422	31.5	51.846	29.4		7060.56	-0.000686394	-0.00123	-0.00146	-0.000980262	0.00116		7681.44	-0.000355463	0.00122	5.34611e-05	0.000450098	-0.000715327		7070.6	0.00187	-0.000380711	2.78404e-05	0.000152246	-0.00216		0.03068	0.01547	0.06451	0.00408	0.00896	0.05539
10.04	12	10.04	6	33.216	4.9	76.37	14.7		7060.96	0.0011	-0.000861422	-0.00145	-0.000964043	-0.000840076		7682.34	0.00101	0.00186	0.000350201	0.000198524	2.17128e-05		7070.94	-0.00265	0.00471	2.822e-05	0.000152222	-0.00826		0.06136	0.01443	0.07971	0.00598	0.00708	0.06448
10.06	12	10.06	9	34.075	9.1	92.944	14		7061.35	0.000511028	-0.000626314	-0.00145	-0.00094815	-0.000722358		7683.23	0.000269254	-0.000629352	0.000333505	0.000668296	-0.000457343		7071.27	-0.00352	0.00649	2.85764e-05	0.0001522	0.000213789		0.09204	0.01889	0.0814	0.01162	0.00731	0.06977
10.08	2	10.08	11	35.107	4.9	98.446	4.9		7061.73	-0.000533067	-0.00040874	-0.00145	-0.000932626	-2.38312e-05		7684.14	-0.00172	-0.000300133	-1.41914e-05	0.000709547	-0.000372467		7071.56	0.00172	0.0052	2.89051e-05	0.000152179	-0.000125959		0.12272	0.03036	0.08624	0.01962	0.01185	0.0672
10.1	6	10.1	5	36.603	1.4	121.93	2.8		7062.1	-0.000148302	-0.0011	-0.00144	-0.000917264	-0.00112		7685.07	-0.000141069	0.00104	0.000413449	0.000203924	-0.000100828		7071.87	-0.00331	-0.00759	2.92471e-05	0.000152157	-0.000686232		0.1534	0.04611	0.09367	0.02888	0.01833	0.05727
10.12	14	10.12	11	38.73	4.2	144.669	9.8		7062.44	0.000166856	-0.000480482	-0.00144	-0.000903455	-0.00126		7685.99	0.000957755	0.000981587	0.000793436	0.000725325	-0.000349304		7072.21	0.000312528	-0.00667	2.99654e-05	0.000152133	0.00239		0.18408	0.06399	0.10294	0.03851	0.02486	0.04589
10.14	8	10.14	7	43.275	3.5	155.653	10.5		7062.74	-0.000303233	-0.000855404	-0.00144	-0.000891199	7.03258e-05		7686.88	0.00156	0.000219736	0.000836667	0.000884928	0.000291519		7072.57	0.00789	0.00389	3.09421e-05	0.000152108	0.000117848		0.21476	0.08246	0.11326	0.04763	0.03027	0.04438
10.16	10	10.16	7	46.233	2.8				7063.07	-0.000358266	-0.000947246	-0.00144	-0.00087788	0.00175		7687.76	0.00223	0.000293422	0.000849788	0.00101	-0.000132021		7072.94	0.0028	0.00426	3.19792e-05	0.000152081	-0.00185		0.24544	0.1001	0.12391	0.05552	0.03368	0.0555
10.18	11	10.18	15	47.941	1.4				7063.37	-0.00135	-0.000198612	-0.00144	-0.000865624	-0.0022		7688.66	0.00165	0.00211	0.0011	0.00163	0.000492162		7073.32	-0.00138	-0.00139	3.30135e-05	0.000152055	0.000229304		0.27612	0.1156	0.13422	0.06161	0.03443	0.06824
10.2	10	10.2	7	52.454	0.7				7063.68	0.000872442	-0.000863246	-0.00144	-0.000852836	-0.000912666		7689.57	0.00102	0.000838631	0.00147	0.00196	0.00184		7073.73	-0.00475	-0.000462963	3.41412e-05	0.000152026	0.00949		0.3068	0.12781	0.14364	0.06568	0.03219	0.07419
10.22	7	10.22	8	56.027	0.7				7064.03	-0.000471008	0.000662165	-0.00144	-0.000838333	-0.000564567		7690.48	0.00114	0.00118	0.00191	0.00188	0.00209		7074.11	-0.00409	-0.000503597	3.51892e-05	0.000151999	0.00108		0.33748	0.1358	0.15178	0.06796	0.02709	0.07045
10.24	11	10.24	18	59.094	7.7				7064.42	-0.00193	-0.000274594	-0.00143	-0.00082244	-0.000707372		7691.36	0.00046432	0.00157	0.002	0.00186	0.00116		7074.49	-0.00108	-0.00119	3.62263e-05	0.000151972	-0.00555		0.36816	0.13898	0.15854	0.06928	0.02024	0.05905
10.26	10	10.26	10	60.545	9.8				7064.81	0.00108	-0.000803204	-0.00143	-0.000806875	-0.000963109		7692.25	0.00231	0.00175	0.0022	0.00251	0.00182		7074.86	-0.00186	0.00474	3.72249e-05	0.000151947	-0.00233		0.39884	0.13739	0.16418	0.07116	0.01578	0.04851
10.28	5	10.28	9	63.394	3.5				7065.22	0.000755619	-0.000840242	-0.00143	-0.000789961	0.000313125		7693.14	0.00334	0.0036	0.00247	0.00358	0.00145		7075.21	0.01096	-0.000469543	3.81934e-05	0.000151922	-0.000320971		0.42951	0.13198	0.16946	0.07544	0.02086	0.05176
10.3	5	10.3	12						7065.6	7.70432e-05	-0.00142	-0.00143	-0.000774319	0.000905928		7694.06	0.00407	0.00244	0.00313	0.00365	0.00204		7075.51	-0.00226	-0.000959767	3.90192e-05	0.00015206	-0.0021		0.46019	0.12526	0.17574	0.08353	0.03291	0.06686
10.32	7	10.32	12						7065.97	0.00104	-0.000980052	-0.00143	-0.000758214	0.00207		7694.98	0.00341	0.00418	0.00348	0.00357	0.00235		7075.81	-0.00799	-0.00213	3.98451e-05	0.000156172	-0.00485		0.49087	0.12191	0.18491	0.0956	0.04673	0.08068
10.34	8	10.34	7						7066.35	-0.00133	-5.92912e-05	-0.00143	-0.000741894	-9.95428e-05		7695.89	0.00379	0.00281	0.00415	0.0042	0.00223		7076.14	0.0022	-0.00545	4.07532e-05	0.000160693	-0.00411		0.52155	0.12827	0.19902	0.11065	0.05988	0.0851
10.36	4	10.36	9						7066.68	-0.000843381	0.000385586	-0.00143	-0.000727218	-0.0013		7696.77	0.00355	0.00359	0.00483	0.0051	0.00343		7076.47	0.00317	0.00653	4.16394e-05	0.000165105	0.000688841		0.55223	0.14879	0.21978	0.12706	0.07082	0.07804
10.38	8	10.38	11						7066.99	0.000708157	-0.000342654	-0.00143	-0.000713884	-0.000919931		7697.65	0.00484	0.00392	0.00518	0.00543	0.00336		7076.81	-0.00188	0.0026	4.25832e-05	0.000169804	-0.00181		0.58291	0.18306	0.24805	0.1431	0.07844	0.06413
10.4	8	10.4	7						7067.3	-0.0015	-0.000403781	-0.00141	-0.000700507	0.00031411		7698.55	0.00699	0.00509	0.00627	0.00598	0.00298		7077.2	0.00405	-0.0013	4.46371e-05	0.000175077	-0.00869		0.61359	0.22765	0.28368	0.15729	0.08198	0.05858
10.42	11	10.42	8						7067.62	0.000624191	-0.000273986	-0.0014	-0.000686567	0.000316054		7699.47	0.00687	0.00506	0.00744	0.00622	0.00362		7077.59	0.000125945	0.00521	4.77301e-05	0.000180472	0.00598		0.64427	0.2788	0.32575	0.16848	0.0812	0.07531
10.44	8	10.44	9						7067.93	0.000762916	-0.000986897	-0.00139	-0.000673363	0.00020692		7700.39	0.00856	0.0073	0.00882	0.00728	0.00588		7077.99	-0.0061	-0.0017	5.08543e-05	0.000185922	0.00581		0.67495	0.33326	0.37287	0.17613	0.07648	0.10264
10.46	7	10.46	12						7068.29	-0.000287378	0.000760162	-0.00137	-0.000657779	3.35653e-05		7701.29	0.00783	0.00692	0.01014	0.00876	0.00613		7078.38	0.00518	-0.00414	5.3916e-05	0.000191263	0.00206		0.70563	0.38827	0.42342	0.18051	0.06921	0.12522
10.48	11	10.48	4						7068.69	0.000372292	-0.000196362	-0.00135	-0.000640549	0.000209499		7702.18	0.00709	0.00787	0.01211	0.00975	0.00749		7078.77	-9.43616e-05	0.000984196	5.69384e-05	0.000196536	0.00099529		0.73631	0.44143	0.47574	0.18302	0.06231	0.13498
10.5	4	10.5	6						7069.08	0.000872435	-0.00024217	-0.00133	-0.000623665	-0.00119		7703.05	0.0094	0.01046	0.01525	0.01055	0.0084		7079.11	0.00222	-0.000166453	5.96321e-05	0.000201235	0.00223		0.76699	0.49065	0.52822	0.18643	0.06037	0.13009
10.52	7	10.52	10						7069.48	-0.00119	-0.000327494	-0.00132	-0.000606089	0.00189		7703.93	0.01113	0.01075	0.01984	0.0125	0.00974		7079.47	0.00047325	0.000978229	6.24275e-05	0.000206112	-0.000652517		0.79767	0.53419	0.57936	0.19471	0.06713	0.11631
10.54	8	10.54	4						7069.88	0.000288537	-0.000790218	-0.0013	-0.000588859	0.00152		7704.86	0.01352	0.01365	0.02802	0.0157	0.01405		7079.77	0.00361	0.00141	6.47922e-05	0.000210237	-0.01119		0.82835	0.57077	0.62791	0.21199	0.08179	0.10933
10.56	4	10.56	14						7070.24	-0.000170708	-0.00146	-0.00128	-0.000573057	0.000319001		7705.8	0.01707	0.01654	0.04431	0.01936	0.02127		7080.08	0.000990646	0.00476	6.72196e-05	0.000214471	-0.0107		0.85903	0.59968	0.67288	0.24074	0.10067	0.12522
10.58	7	10.58	6						7070.6	0.000766563	-0.000855379	-0.00127	-0.000535202	0.00227		7706.7	0.02276	0.02362	0.07275	0.02632	0.03034		7080.41	-0.00819	0.00366	6.97801e-05	0.000218938	-0.00497		0.88971	0.62096	0.71371	0.28093	0.12048	0.15789
10.6	8	10.6	10						7070.94	-0.000814181	-0.000639974	-0.00125	-0.000445612	1.52158e-05		7707.59	0.02928	0.02899	0.11187	0.034	0.04204		7080.73	0.000733722	0.00163	7.23092e-05	0.000228424	0.01155		0.92039	0.63559	0.75033	0.3305	0.13904	0.18899
10.62	15	10.62	8						7071.27	-3.00043e-05	0.00029082	-0.00124	-0.000361508	0.000164995		7708.47	0.03387	0.03423	0.16674	0.04053	0.05313		7081.08	-0.000414044	-0.00345	7.50341e-05	0.0002408	0.000194666		0.95107	0.64566	0.78322	0.38654	0.15515	0.20445
10.64	9	10.64	11						7071.56	-0.000434512	0.000230789	-0.00122	-0.000283933	0.000767655		7709.38	0.03888	0.03677	0.23425	0.0466	0.05984		7081.49	-0.000506049	-0.01124	7.82994e-05	0.000255631	-0.00648		0.98175	0.65447	0.81353	0.44602	0.1684	0.19651
10.66	11	10.66	11						7071.87	-0.000814183	-0.000908937	-0.00121	-0.000203224	0.000510955		7710.29	0.04342	0.04005	0.28683	0.05351	0.0628		7081.87	0.00444	0.00192	8.12592e-05	0.000269075	0.00258		1.01243	0.66644	0.84303	0.50606	0.17917	0.16329
10.68	8	10.68	9						7072.21	-0.000355217	-0.000792337	-0.0012	-0.000114679	0.00033419		7711.2	0.04725	0.04575	0.32844	0.06946	0.0672		7082.28	0.00223	0.00488	8.44006e-05	0.000283444	0.0023		1.04311	0.68666	0.87402	0.56418	0.18842	0.10938
10.7	12	10.7	7						7072.57	0.0013	-0.000340001	-0.0012	-2.16943e-05	0.00137		7712.11	0.06227	0.05568	0.36165	0.08965	0.07379		7082.66	-0.000198151	-0.00235	8.74001e-05	0.000297208	0.00534		1.07379	0.7199	0.90911	0.61829	0.19744	0.05314
10.72	14	10.72	3						7072.94	0.000416095	-0.000212468	-0.00119	7.7037e-05	0.000923735		7712.98	0.08314	0.07506	0.38199	0.12206	0.08681		7083.03	0.000368852	-0.0027	9.02678e-05	0.000310367	-0.00369		1.10447	0.76949	0.9509	0.66687	0.20737	0.06883
10.74	2	10.74	7						7073.32	0.000901635	-0.000523818	-0.00119	0.000175507	0.000770943		7713.87	0.11321	0.10936	0.40515	0.1719	0.10721		7083.4	-0.00347	0.00601	9.30736e-05	0.000323242	-0.01137		1.13515	0.83645	1.00152	0.70898	0.21865	0.12903
10.76	13	10.76	8						7073.73	-0.000960212	-0.000277748	-0.00118	0.000282858	0.00161		7714.79	0.16181	0.15719	0.44116	0.25002	0.14151		7083.73	0.00652	0.00569	9.56778e-05	0.000335192	-0.00493		1.16583	0.91944	1.06224	0.74441	0.23068	0.17666
10.78	8	10.78	7						7074.11	-0.000232733	-0.00060003	-0.00117	0.000382634	0.00301		7715.74	0.24171	0.23182	0.48417	0.33891	0.20564		7084.05	0.00913	0.000606827	9.81115e-05	0.000346359	0.00639		1.19651	1.01531	1.13325	0.77363	0.2419	0.198
10.8	8	10.8	7						7074.49	-0.00125	-0.000468039	-0.00117	0.000481365	0.00237		7716.63	0.34542	0.34215	0.52969	0.43279	0.27795		7084.34	-0.01374	0.000779392	0.00010039	0.000356816	0.01283		1.22718	1.1199	1.2136	0.79776	0.25006	0.1884
10.82	12	10.82	9						7074.86	-0.000719269	0.000185399	-0.00116	0.00057644	0.00174		7717.52	0.4796	0.47503	0.58335	0.54292	0.35257		7084.65	-0.000264798	-0.00311	0.000102832	0.000368019	0.000634698		1.25786	1.22864	1.30134	0.81838	0.25273	0.15029
10.84	11	10.84	9						7075.21	0.00137	-0.000548561	-0.00116	0.000668641	0.00193		7718.41	0.64539	0.62431	0.63112	0.67194	0.43443		7084.98	0.00896	0.000530086	0.000105366	0.000379649	-0.00641		1.28854	1.33698	1.39376	0.83731	0.24774	0.09644
10.86	9	10.86	13						7075.51	-0.00122	1.90573e-05	-0.00115	0.000744725	0.00184		7719.33	0.8419	0.81012	0.676	0.80941	0.52662		7085.35	-0.00222	0.000953846	0.000108203	0.000392666	-0.000665261		1.31922	1.44059	1.4877	0.85617	0.23364	0.07211
10.88	8	10.88	12						7075.81	-0.000478326	-0.000903415	-0.00115	0.000757534	0.00162		7720.24	1.04258	1.00154	0.72204	0.96127	0.61791		7085.74	0.00241	-0.00313	0.000111272	0.000407769	-0.00868		1.3499	1.53549	1.57976	0.876	0.21029	0.11973
10.9	12	10.9	8						7076.14	-0.000690065	-0.000867992	-0.00115	0.00077162	0.000864418		7721.16	1.23732	1.19823	0.7716	1.14638	0.71352		7086.15	-0.0051	0.00261	0.000114411	0.000423854	0.00418		1.38058	1.61815	1.66651	0.89693	0.17995	0.18045
10.92	13	10.92	13						7076.47	0.000294586	0.000124222	-0.00114	0.000785366	0.000768232		7722.05	1.39584	1.35696	0.81138	1.28423	0.8165		7086.55	-0.00129	0.00472	0.000117542	0.0004399	0.00802		1.41126	1.68553	1.74467	0.91803	0.14999	0.22459
10.94	5	10.94	9						7076.81	-0.00119	-0.000494373	-0.00114	0.000800006	0.00129		7722.93	1.51196	1.49477	0.85163	1.39949	0.91218		7086.92	0.00398	0.00136	0.00012041	0.000454595	0.00197		1.44194	1.73516	1.81123	0.93736	0.1374	0.24491
10.96	10	10.96	12						7077.2	0.00145	-4.67563e-05	-0.00112	0.000816433	0.000327772		7723.82	1.57489	1.57651	0.89171	1.50288	0.99037		7087.31	-0.00325	0.00161	0.000122584	0.000470005	0.00121		1.47262	1.76512	1.86352	0.95224	0.16112	0.24626
10.98	12	10.98	12						7077.59	-0.00115	0.000228559	-0.00109	0.000833242	-0.00049372		7724.74	1.58373	1.62377	0.92024	1.5692	1.08111		7087.67	-0.00213	-0.00144	0.000124417	0.000484382	-0.00806		1.5033	1.77417	1.89935	0.95963	0.21754	0.24575
11	7	11	8						7077.99	-0.00030937	-0.000289471	-0.00106	0.000850222	0.00161		7725.66	1.55623	1.61517	0.94369	1.56798	1.19177		7088.01	-0.00214	-0.00265	0.000126097	0.000497568	-0.00591		1.53398	1.76165	1.917	0.95654	0.29105	0.26583
11.02	10	11.02	13						7078.38	0.00031636	-0.000376956	-0.00103	0.000866862	0.00209		7726.56	1.49565	1.57406	0.96195	1.50612	1.30644		7088.31	-0.000835125	0.00401	0.000127651	0.00050976	-0.000882791		1.56466	1.72759	1.91531	0.94035	0.37052	0.31404
11.04	13	11.04	11						7078.77	-0.000334518	-0.000131183	-0.00101	0.000883289	0.00229		7727.44	1.42589	1.49838	0.97643	1.40383	1.42081		7088.61	0.00412	0.00318	0.00012918	0.000521755	0.0035		1.59534	1.6726	1.89369	0.90913	0.44865	0.37707
11.06	5	11.06	9						7079.11	0.000883374	-0.000404816	-0.00098103	0.000897928	0.00197		7728.34	1.35634	1.40005	0.98547	1.29853	1.50846		7088.94	-0.00132	-0.00155	0.00013082	0.000534623	-0.00195		1.62602	1.59791	1.85214	0.8618	0.5199	0.43824
11.08	11	11.08	7						7079.47	-0.000220665	3.99431e-05	-0.000955276	0.000913121	0.00392		7729.23	1.28492	1.29874	0.99217	1.2113	1.51509		7089.27	-0.000288184	0.00305	0.000132501	0.000547809	0.00268		1.6567	1.50528	1.79124	0.79834	0.57967	0.48996
11.1	8	11.1	9						7079.77	0.00169	-0.00015925	-0.00093349	0.000925973	0.0017		7730.15	1.2251	1.20904	0.99719	1.12992	1.45558		7089.63	0.0023	-0.00516	0.000134333	0.000562186	0.00529		1.68738	1.39695	1.7121	0.71976	0.62419	0.5373
11.12	11	11.12	13						7080.08	9.70751e-06	0.000851424	-0.000911126	0.000939166	0.00161		7731.06	1.17755	1.13937	1.00053	1.06109	1.36104		7090.04	0.000544041	-0.00163	0.000136383	0.000578271	0.00454		1.71806	1.27555	1.61639	0.62825	0.65055	0.59573
11.14	6	11.14	14						7080.41	-0.000253178	0.000428186	-0.000887536	0.000953082	-0.000350738		7731.97	1.13406	1.09522	1.00349	1.00621	1.2654		7090.4	0.0088	0.00866	0.000138241	0.000592847	-0.00886		1.74874	1.14404	1.50619	0.52708	0.65683	0.68153
11.16	18	11.16	15						7080.73	0.00018944	0.0011	-0.000864235	0.00105	0.000522299		7732.88	1.09908	1.05281	1.0027	0.95275	1.20576		7090.83	0.00628	-0.00341	0.000140398	0.000601438	0.00164		1.77942	1.00555	1.38403	0.42084	0.64221	0.79982
11.18	13	11.18	7						7081.08	-0.000368812	-7.06221e-05	-0.00083913	0.00119	0.00269		7733.8	1.06862	1.01892	0.99904	0.90978	1.16799		7091.21	-0.00389	-0.00245	0.000142341	0.000607021	0.00549		1.8101	0.86335	1.25274	0.31593	0.60705	0.94241
11.2	12	11.2	10						7081.49	4.25683e-05	-0.000407077	-0.000809048	0.00135	0.000427116		7734.71	1.04081	0.99762	0.99422	0.88954	1.14296		7091.59	-0.00273	-0.000469361	0.00014424	0.000612474	0.00924		1.84078	0.72069	1.1154	0.2226	0.5529	1.0961
11.22	4	11.22	7						7081.87	0.000897972	0.000197891	-0.000781779	0.0015	0.00141		7735.62	1.01253	0.97869	0.98605	0.88533	1.12902		7091.95	0.00157	-0.0021	0.000146052	0.00061768	-0.00651		1.87146	0.58072	0.97525	0.16061	0.48258	1.25209
11.24	10	11.24	9						7082.28	0.000686232	0.000289125	-0.000747038	0.00166	0.00133		7736.51	0.98897	0.97039	0.97962	0.89762	1.12023		7092.29	-0.00166	0.00516	7.81908e-05	0.000622638	-0.01343		1.90214	0.44643	0.83567	0.15525	0.4002	1.41145
11.26	13	11.26	12						7082.66	0.000843211	-0.000147351	-0.00071129	0.00182	0.00227		7737.41	0.9732	0.96615	0.97306	0.92061	1.10506		7092.6	-0.00267	0.00402	0.000214606	0.000627161	-0.000813211		1.93282	0.32058	0.70007	0.19266	0.31151	1.58538
11.28	9	11.28	11						7083.03	0.0007848	-0.00016293	-0.000677113	0.00197	0.00309		7738.31	0.95878	0.96079	0.96627	0.9494	1.09307		7092.9	-0.00456	-0.00134	0.000392359	0.000631508	0.006		1.9635	0.20584	0.57198	0.23697	0.22524	1.7897
11.3	11	11.3	10						7083.4	-4.17262e-05	0.000902358	-0.000643674	0.00211	0.00154		7739.23	0.94556	0.95936	0.96136	0.97688	1.08069		7093.22	0.00239	0.00106	7.54118e-06	0.000636161	0.00307		1.99418	0.10608	0.45515	0.27035	0.15799	2.03516
11.32	20	11.32	11						7083.73	0.00233	0.000814925	-0.000612637	0.00224	7.14344e-05		7740.15	0.93003	0.95563	0.95717	0.99144	1.07364		7093.55	0.000805085	-0.00134	2.35374e-05	0.000640989	0.00145		2.02485	0.04357	0.35395	0.28665	0.13935	2.31939
11.34	20	11.34	5						7084.05	0.00199	0.00101	-0.000583633	0.00237	0.000587116		7741.08	0.91662	0.94041	0.95384	0.99255	1.07403		7093.93	-0.00148	0.00311	0.000204014	0.000646456	2.13267e-05		2.05553	0.08358	0.27392	0.28534	0.17365	2.62546
11.36	7	11.36	19						7084.34	-0.000722933	0.000945046	-0.000556475	0.00249	0.00152		7741.99	0.9017	0.92506	0.9506	0.9811	1.07572		7094.33	0.000919395	0.00995	0.000457954	0.000652287	-0.000527817		2.08621	0.14165	0.22174	0.27081	0.22512	2.92646
11.38	14	11.38	13						7084.65	0.00192	0.000508656	-0.000527378	0.00261	0.00374		7742.89	0.8833	0.90448	0.9492	0.96208	1.07619		7094.72	0.00607	-0.00321	0.00090854	0.000658002	-0.00599		2.11689	0.18983	0.20126	0.25437	0.27131	3.19225
11.4	19	11.4	22						7084.98	0.00154	0.00103	-0.000497173	0.00274	0.00209		7743.8	0.86778	0.88725	0.94922	0.94203	1.06854		7095.12	0.0047	-0.00819	-0.000240093	0.000663832	0.01124		2.14757	0.22664	0.20647	0.25595	0.30407	3.39538
11.42	17	11.42	20						7085.35	0.00131	0.000645269	-0.000463365	0.00289	0.00204		7744.71	0.85429	0.86784	0.95066	0.92285	1.05619		7095.51	-0.000106525	-0.000169492	3.23527e-05	0.000642996	0.0052		2.17825	0.25314	0.22443	0.29534	0.32133	3.51532
11.44	14	11.44	18						7085.74	0.00225	0.000610409	-0.000426786	0.00304	0.00142		7745.63	0.83817	0.85242	0.95372	0.90405	1.04016		7095.87	-0.00342	0.00517	9.50107e-05	0.000419361	-0.00672		2.20893	0.27118	0.24512	0.37507	0.3248	3.54104
11.46	12	11.46	20						7086.15	-0.00020047	0.00099471	-0.000389375	0.0032	0.000480578		7746.56	0.82467	0.83604	0.95859	0.88829	1.01588		7096.24	-0.00624	0.00515	0.000157081	0.0015	-0.00491		2.23961	0.28297	0.26392	0.48361	0.32	3.47207
11.48	9	11.48	18						7086.55	0.00188	0.00128	-0.000352057	0.00337	0.00237		7747.46	0.81702	0.82635	0.96527	0.87648	0.99686		7096.59	0.00828	-0.00241	0.00032116	0.00132	0.000964385		2.27029	0.29083	0.27988	0.60854	0.31653	3.3182
11.5	26	11.5	17						7086.92	0.000901616	0.0012	-0.00031788	0.00351	0.00284		7748.35	0.81331	0.82182	0.97369	0.86757	0.97934		7096.88	0.00247	0.00303	0.000345737	0.00104	0.0015		2.30097	0.29681	0.29387	0.74022	0.32678	3.09819
11.52	27	11.52	23						7087.31	0.000992883	0.00155	-0.000264287	0.00367	0.00307		7749.26	0.81244	0.81786	0.983	0.85965	0.96099		7097.2	-0.00433	0.00248	0.000160273	0.00119	0.000864685		2.33165	0.30238	0.30755	0.87113	0.36046	2.83745
11.54	22	11.54	28						7087.67	0.000362842	0.000949903	-0.000210105	0.00381	0.00337		7750.17	0.81325	0.81961	0.99414	0.85438	0.94479		7097.49	0.000776398	-0.000794521	0.000215952	0.0017	0.00457		2.36233	0.30821	0.32248	0.99517	0.41879	2.56504
11.56	20	11.56	19						7088.01	0.000492739	0.00108	-0.000160413	0.00394	0.00172		7751.08	0.82202	0.82533	1.00659	0.85139	0.93113		7097.84	-0.00319	-8.41515e-05	0.000346099	-0.00023424	0.00481		2.39301	0.31407	0.33961	1.10732	0.49539	2.30953
11.58	23	11.58	36						7088.31	0.000177171	0.00163	-0.000114463	0.00407	0.00116		7751.97	0.83609	0.83374	1.01823	0.8513	0.9191		7098.19	0.00105	-0.00364	0.000181634	-0.000478171	-0.00702		2.42369	0.319	0.35895	1.20357	0.5813	2.09369
11.6	18	11.6	34						7088.61	0.00143	0.00161	-6.9261e-05	0.00419	0.00255		7752.85	0.84922	0.84551	1.02931	0.85665	0.90611		7098.61	7.39827e-05	0.00735	0.000823999	0.00131	-0.00568		2.45437	0.32161	0.37965	1.28089	0.66816	1.92866
11.62	28	11.62	35						7088.94	-0.000138979	0.00138	-2.07664e-05	0.00432	0.00193		7753.75	0.86532	0.86121	1.04054	0.86201	0.89282		7099	-0.00201	0.00933	0.00021368	0.00195	0.00789		2.48505	0.32039	0.40021	1.33726	0.74903	1.81056
11.64	31	11.64	30						7089.27	0.00136	0.00207	2.89255e-05	0.00445	0.00241		7754.68	0.88393	0.876	1.05205	0.87354	0.88256		7099.4	0.00664	-0.00379	0.000448475	0.00252	0.0051		2.51573	0.31395	0.41885	1.37165	0.8184	1.72293
11.66	27	11.66	31						7089.63	0.000503688	0.000653305	8.31077e-05	0.00459	0.0028		7755.62	0.90383	0.89491	1.06075	0.88416	0.87097		7099.78	0.00429	-0.00357	0.000599755	0.00414	-0.0009892		2.54641	0.30124	0.43381	1.38397	0.87215	1.64419
11.68	27	11.68	49						7090.04	0.00151	0.00186	0.000143726	0.00475	0.00443		7756.52	0.92538	0.91571	1.06778	0.89589	0.86042		7100.16	-0.00304	0.0048	0.000391307	0.00518	0.00353		2.57709	0.28158	0.44355	1.37499	0.90744	1.55546
11.7	27	11.7	39						7090.4	0.00305	0.00184	0.000198656	0.0049	0.00387		7757.4	0.94438	0.93129	1.07281	0.90326	0.85537		7100.52	0.00799	0.00158	0.000771529	0.00204	0.00627		2.60777	0.25477	0.44693	1.34626	0.92272	1.44472
11.72	20	11.72	42						7090.83	0.00337	0.00137	0.000262418	0.0052	0.00305		7758.29	0.96138	0.95052	1.07427	0.91204	0.85146		7100.85	0.00447	0.00303	0.00105	5.66473e-06	0.000122363		2.63845	0.22107	0.44326	1.29998	0.91763	1.30763
11.74	32	11.74	51						7091.21	0.00197	0.00147	0.000319893	0.00551	0.00379		7759.2	0.97834	0.96877	1.07296	0.92248	0.84912		7101.16	-0.00529	0.00316	0.000228834	0.00219	-0.0081		2.66913	0.18125	0.43237	1.23891	0.893	1.14629
11.76	32	11.76	54						7091.59	0.00264	0.00129	0.000376021	0.0058	0.00463		7760.13	0.99537	0.98374	1.06873	0.93217	0.85039		7101.46	0.00287	-0.00389	0.000359535	0.00182	0.00498		2.69981	0.1367	0.41462	1.16626	0.85065	0.96742
11.78	19	11.78	48						7091.95	0.00238	0.00112	0.000429604	0.00609	0.00648									7101.8	-9.17431e-05	-5.47196e-05	0.00109	-0.000533624	0.01114		2.73049	0.09012	0.39097	1.08569	0.79331	0.78057
11.8	30	11.8	47						7092.29	0.00225	0.00219	0.00046368	0.00636	0.00355									7102.11	-0.00193	0.00446	0.000558399	0.000531508	0.00423		2.76117	0.05055	0.36301	1.00126	0.72436	0.59651
11.82	29	11.82	47						7092.6	0.00178	0.00183	0.000482385	0.00661	0.00272									7102.51	0.00622	0.00631	0.000517243	0.00317	0.00031545		2.79185	0.05305	0.33303	0.91749	0.64769	0.4264
11.84	27	11.84	47						7092.9	0.00122	0.00196	0.000593081	0.00684	0.00365									7102.91	0.00131	0.00881	0.000593403	0.00169	0.00462		2.82252	0.09499	0.30404	0.83935	0.56738	0.28221
11.86	30	11.86	50						7093.22	0.00235	0.002	0.000711137	0.0071	0.00462									7103.31	0.00292	0.00724	0.000628588	0.00257	0.00248		2.8532	0.14342	0.27968	0.7721	0.48755	0.18047
11.88	15	11.88	42						7093.55	0.00143	0.00176	0.000617529	0.00736	0.00446									7103.68	-0.000791826	-0.0045	0.000585066	0.00119	0.0118		2.88388	0.1902	0.26369	0.72071	0.41202	0.14359
11.9	19	11.9	50						7093.93	0.00193	0.00245	0.000721471	0.00766	0.00495									7104.09	-0.00113	-5.6338e-05	0.000782533	0.00272	0.01137		2.91456	0.2325	0.25869	0.68882	0.34401	0.16049
11.92	22	11.92	42						7094.33	0.00169	0.00309	0.000786229	0.00798	0.00499									7104.47	0.00168	0.00533	0.000688703	0.00198	0.00683		2.94524	0.26866	0.26489	0.67731	0.28579	0.18772
11.94	14	11.94	37						7094.72	0.00369	0.00201	0.0011	0.00829	0.00472									7104.82	0.00409	0.00244	0.000658563	0.00199	0.01006		2.97592	0.29747	0.27986	0.68366	0.23817	0.20692
11.96	31	11.96	30						7095.12	0.00305	0.00192	0.00124	0.00861	0.005									7105.15	0.01246	0.000141388	0.000640339	0.000377912	0.01107		3.0066	0.31817	0.29977	0.7026	0.20026	0.21908
11.98	14	11.98	29						7095.51	0.00366	0.00199	0.00109	0.0089	0.00739									7105.46	-0.00579	0.00109	0.000847332	0.00228	0.01206		3.03728	0.33037	0.32082	0.72759	0.16957	0.232
12	16	12	36						7095.87	0.00214	0.0028	0.00116	0.00858	0.00728									7105.78	0.00248	0.00614	0.000823342	0.00346	0.02837		3.06796	0.33407	0.33993	0.75236	0.14294	0.25297
12.02	21	12.02	30						7096.24	0.00204	0.00289	0.00118	0.00922	0.00545									7106.09	0.00643	0.00208	0.000902247	0.00306	0.01294		3.09864	0.32971	0.35492	0.77163	0.11784	0.28334
12.04	19	12.04	26						7096.59	0.00408	0.00238	0.00127	0.00957	0.00606									7106.44	-0.00214	0.000441176	0.00238	0.000688371	0.01306		3.12932	0.3182	0.36439	0.78143	0.09352	0.3182
12.06	8	12.06	27						7096.88	0.00259	0.00341	0.00138	0.01011	0.00603									7106.8	0.00501	-0.000486656	0.00187	-0.000821816	0.06506		3.16	0.30095	0.36766	0.7791	0.07239	0.35053
12.08	14	12.08	31						7097.2	0.00312	0.00279	0.00148	0.01018	0.00648									7107.21	0.00205	0.01304	0.00105	0.00251	0.06805		3.19068	0.27995	0.36462	0.76324	0.06179	0.37512
12.1	14	12.1	21						7097.49	0.00277	0.00328	0.00148	0.01085	0.00657									7107.6	0.00646	0.01314	0.00132	0.00439	0.09103		3.22136	0.25785	0.35575	0.7336	0.0693	0.39076
12.12	8	12.12	14						7097.84	0.00231	0.00278	0.00162	0.01118	0.00785									7108.02	0.00488	-0.00505	0.00167	0.0025	0.1395		3.25204	0.23799	0.342	0.69103	0.09024	0.4009
12.14	12	12.14	15						7098.19	0.00307	0.00277	0.00172	0.01085	0.00741									7108.4	0.00337	0.00684	0.00271	0.0038	0.20081		3.28272	0.22413	0.32482	0.63738	0.11545	0.41272
12.16	10	12.16	17						7098.61	0.00233	0.00376	0.00176	0.01095	0.00676									7108.77	0.00768	0.00379	0.00293	0.0024	0.23719		3.3134	0.21948	0.30614	0.57553	0.13947	0.43377
12.18	17	12.18	19						7099	0.00249	0.00402	0.00216	0.0121	0.00645									7109.12	0.01004	0.00129	0.0026	0.00562	0.25641		3.34408	0.22532	0.28821	0.50924	0.15931	0.4675
12.2	14	12.2	17						7099.4	0.00423	0.00323	0.00212	0.012	0.00849									7109.46	0.02244	0.0147	0.00312	0.00328	0.27583		3.37476	0.24033	0.2735	0.44324	0.17322	0.5113
12.22	10	12.22	15						7099.78	0.00367	0.00347	0.00239	0.01417	0.00827									7109.77	0.03357	0.01269	0.00402	0.00463	0.26525		3.40544	0.26138	0.26419	0.38305	0.18019	0.55899
12.24	17	12.24	14						7100.16	0.00342	0.00404	0.00256	0.01569	0.0084									7110.09	0.04653	0.008	0.00538	0.01042	0.22992		3.43612	0.28502	0.26161	0.3346	0.17978	0.60494
12.26	10	12.26	12						7100.52	0.0057	0.00375	0.0027	0.0175	0.00934									7110.4	0.03598	0.01558	0.00756	0.0117	0.22015		3.4668	0.30829	0.26579	0.30268	0.17208	0.64684
12.28	5	12.28	18						7100.85	0.00446	0.00457	0.00312	0.01736	0.01069									7110.75	0.02099	0.02156	0.01194	0.00431	0.18613		3.49748	0.32899	0.27543	0.28841	0.15762	0.68627
12.3	7	12.3	21						7101.16	0.00453	0.0043	0.00335	0.01762	0.00939									7111.11	0.01434	0.02077	0.01806	0.00503	0.14985		3.52816	0.34557	0.28845	0.28778	0.13734	0.72699
12.32	10	12.32	14						7101.46	0.00514	0.00392	0.00327	0.01869	0.0088									7111.52	0.000794045	0.03919	0.0241	0.00874	0.15566		3.55884	0.35707	0.30257	0.29359	0.11254	0.77181
12.34	13	12.34	12						7101.8	0.00451	0.00429	0.00364	0.01869	0.01122									7111.92	-0.00532	0.05678	0.02142	0.00627	0.10619		3.58952	0.36296	0.31581	0.29889	0.08497	0.81959
12.36	11	12.36	8						7102.11	0.00464	0.00461	0.00392	0.01853	0.01166									7112.32	0.00596	0.07965	0.01421	0.00823	0.06543		3.62019	0.36312	0.32659	0.29874	0.05739	0.86427
12.38	15	12.38	11						7102.51	0.00631	0.00518	0.00403	0.01957	0.01238									7112.72	-0.00474	0.09297	0.01601	0.02125	0.06523		3.65087	0.35774	0.33386	0.29047	0.03649	0.89645
12.4	14	12.4	10						7102.91	0.00502	0.00578	0.00431	0.0204	0.01232									7113.06	-0.02569	0.08228	0.01499	0.02987	0.05722		3.68155	0.34728	0.33697	0.27314	0.03756	0.90613
12.42	10	12.42	12						7103.31	0.00714	0.0062	0.00453	0.02162	0.01295									7113.42	-0.01277	0.05979	0.00395	0.03731	0.03049		3.71223	0.33243	0.33567	0.24719	0.05707	0.88539
12.44	6	12.44	16						7103.68	0.00479	0.00514	0.00479	0.02184	0.01369									7113.76	-0.000868902	0.03151	-0.00647	0.0425	0.02614		3.74291	0.31402	0.33006	0.21411	0.07951	0.83014
12.46	5	12.46	10						7104.09	0.00681	0.00619	0.00503	0.02304	0.01665									7114.08	0.00447	0.0094	-0.00798	0.04021	0.03514		3.77359	0.29303	0.32048	0.17621	0.09947	0.74092
12.48	12	12.48	9						7104.47	0.00524	0.00606	0.00534	0.02338	0.01716									7114.38	0.00564	-0.0148	-0.00436	0.03104	0.04951		3.80427	0.27051	0.30753	0.13685	0.11504	0.62283
12.5	8	12.5	12						7104.82	0.00783	0.00662	0.00558	0.02485	0.01866									7114.7	0.01533	-0.03136	-0.000619347	0.02064	0.07569		3.83495	0.24752	0.29195	0.10124	0.1253	0.48476
12.52	6	12.52	9						7105.15	0.00814	0.00609	0.00578	0.02469	0.0201									7115.05	0.01724	-0.0362	0.00175	0.01912	0.11817		3.86563	0.2251	0.27463	0.07863	0.12977	0.33822
12.54	8	12.54	10						7105.46	0.00651	0.0068	0.006	0.02508	0.02067									7115.45	0.02058	-0.03139	0.00443	0.02244	0.17924		3.89631	0.20414	0.25649	0.0794	0.12833	0.19651
12.56	13	12.56	13						7105.78	0.00871	0.00715	0.00631	0.02613	0.02312									7115.84	0.02367	-0.00617	0.00572	0.02007	0.2346		3.92699	0.18537	0.23846	0.09893	0.12115	0.08145
12.58	7	12.58	9						7106.09	0.00806	0.00714	0.00651	0.02723	0.02737									7116.25	0.02979	0.01024	0.00498	0.0157	0.21707		3.95767	0.16921	0.22138	0.12441	0.10878	0.08605
12.6	12	12.6	12						7106.44	0.00815	0.00722	0.00702	0.02811	0.02637									7116.64	0.03682	0.01402	0.00442	0.01758	0.17543		3.98835	0.15577	0.2059	0.14896	0.09221	0.16336
12.62	10	12.62	13						7106.8	0.00947	0.00707	0.00806	0.02754	0.0322									7117.03	0.03723	0.01426	0.00545	0.02555	0.17664		4.01903	0.14477	0.19244	0.17014	0.0733	0.23213
12.64	10	12.64	13						7107.21	0.00874	0.00901	0.00845	0.02805	0.04231									7117.4	0.05456	0.02635	0.00772	0.03433	0.18754		4.04971	0.1357	0.18108	0.18737	0.05603	0.2935
12.66	12	12.66	11						7107.6	0.01138	0.00887	0.00892	0.02942	0.05317									7117.75	0.0711	0.04712	0.01194	0.04786	0.19363		4.08039	0.12788	0.1716	0.20092	0.04899	0.35882
12.68	11	12.68	9						7108.02	0.01018	0.00827	0.00949	0.03043	0.06837									7118.09	0.07951	0.05503	0.01688	0.05974	0.22277		4.11107	0.1207	0.16354	0.2114	0.05961	0.43891
12.7	13	12.7	9						7108.4	0.0123	0.00995	0.01031	0.03261	0.09249									7118.41	0.09899	0.07657	0.02253	0.07095	0.20721		4.14175	0.11367	0.1563	0.2194	0.08199	0.53955
12.72	17	12.72	10						7108.77	0.01219	0.00891	0.01147	0.03268	0.12442									7118.72	0.1212	0.09992	0.0294	0.08283	0.18257		4.17243	0.10655	0.14929	0.22527	0.10829	0.66126
12.74	10	12.74	4						7109.12	0.01482	0.01018	0.01239	0.03452	0.15403									7119.04	0.14447	0.1149	0.03628	0.09111	0.18925		4.20311	0.09929	0.14202	0.22902	0.13447	0.80171
12.76	8	12.76	9						7109.46	0.01753	0.01152	0.0133	0.03617	0.18706									7119.37	0.15411	0.1215	0.04491	0.10057	0.19351		4.23379	0.09206	0.13416	0.23033	0.15835	0.95756
12.78	10	12.78	8						7109.77	0.02254	0.01242	0.01442	0.03691	0.22017									7119.77	0.15722	0.12742	0.05915	0.11344	0.15988		4.26447	0.08519	0.12557	0.2287	0.17844	1.12476
12.8	7	12.8	14						7110.09	0.0281	0.01285	0.01584	0.03905	0.24836									7120.16	0.18491	0.14726	0.07559	0.12165	0.13184		4.29515	0.07906	0.11629	0.2237	0.19367	1.2982
12.82	10	12.82	9						7110.4	0.03121	0.01488	0.01777	0.04338	0.27085									7120.57	0.19479	0.15998	0.09611	0.12881	0.10549		4.32583	0.074	0.10649	0.21517	0.20329	1.47128
12.84	12	12.84	4						7110.75	0.03359	0.01609	0.02102	0.0464	0.29972									7120.98	0.21917	0.16866	0.1183	0.13191	0.08897		4.35651	0.07024	0.09647	0.20355	0.20684	1.63607
12.86	7	12.86	7						7111.11	0.03527	0.01785	0.02644	0.047	0.32048									7121.35	0.24352	0.21341	0.13937	0.12406	0.08198		4.38719	0.06772	0.08661	0.19011	0.20422	1.78398
12.88	15	12.88	9						7111.52	0.03382	0.02151	0.03515	0.05063	0.34234									7121.74	0.28177	0.27388	0.15121	0.11862	0.07547		4.41786	0.06618	0.07731	0.17719	0.19569	1.9068
12.9	18	12.9	16						7111.92	0.03371	0.0256	0.045	0.0541	0.3656									7122.09	0.34333	0.32902	0.14819	0.10749	0.06511		4.44854	0.06515	0.06895	0.16821	0.18198	1.99767
12.92	6	12.92	12						7112.32	0.03557	0.03305	0.05184	0.05568	0.37572									7122.43	0.42291	0.3892	0.13614	0.09899	0.06545		4.47922	0.06415	0.06182	0.16683	0.16441	2.05174
12.94	9	12.94	15						7112.72	0.03244	0.04021	0.05732	0.06197	0.3851									7122.7	0.48395	0.4939	0.12537	0.08901	0.07392		4.5099	0.06271	0.05607	0.17523	0.14513	2.06641
12.96	9	12.96	8						7113.06	0.02901	0.04706	0.06331	0.07094	0.39374									7123.04	0.52424	0.5848	0.11729	0.0803	0.07057		4.54058	0.06052	0.05162	0.1926	0.12758	2.04108
12.98	11	12.98	10						7113.42	0.02917	0.05079	0.0672	0.08282	0.39983									7123.34	0.55298	0.61688	0.11546	0.0761	0.06457		4.57126	0.05739	0.0482	0.21585	0.11662	1.97667
13	10	13	8						7113.76	0.0288	0.05261	0.06625	0.09694	0.40164									7123.69	0.50462	0.61971	0.12022	0.07154	0.06335		4.60194	0.05326	0.04541	0.24126	0.11707	1.87508
13.02	12	13.02	5						7114.08	0.03017	0.05245	0.06326	0.11036	0.4057									7124.09	0.49686	0.61776	0.13112	0.07715	0.07832		4.63262	0.0482	0.04287	0.2655	0.12997	1.73904
13.04	13	13.04	15						7114.38	0.03008	0.05021	0.06132	0.12165	0.41024									7124.51	0.52225	0.65958	0.14558	0.078	0.0811		4.6633	0.04237	0.04029	0.28596	0.15181	1.57216
13.06	8	13.06	20						7114.7	0.03394	0.04764	0.06067	0.12943	0.41704									7124.9	0.53768	0.68885	0.15747	0.08602	0.08064		4.69398	0.03601	0.03757	0.30073	0.1779	1.37946
13.08	9	13.08	6						7115.05	0.03478	0.04465	0.06089	0.13585	0.42943									7125.3	0.53782	0.70846	0.1637	0.09135	0.06714		4.72466	0.02944	0.03475	0.30852	0.20455	1.16786
13.1	10	13.1	7						7115.45	0.03988	0.04312	0.06211	0.14422	0.45125									7125.68	0.49708	0.74195	0.16127	0.09247	0.06398		4.75534	0.02309	0.03208	0.30862	0.22921	0.94663
13.12	16	13.12	16						7115.84	0.04169	0.04382	0.06431	0.15315	0.47864									7126.06	0.46382	0.78674	0.15289	0.08596	0.07274		4.78602	0.01755	0.02993	0.30089	0.25014	0.72747
13.14	5	13.14	14						7116.25	0.04861	0.04452	0.06659	0.16022	0.51723									7126.41	0.42576	0.83	0.14549	0.07001	0.08071		4.8167	0.01371	0.02873	0.28568	0.26614	0.52459
13.16	10	13.16	6						7116.64	0.0522	0.0459	0.06838	0.16622	0.54322									7126.75	0.37643	0.8582	0.14155	0.05763	0.08351		4.84738	0.01252	0.02875	0.26382	0.27641	0.35532
13.18	13	13.18	7						7117.03	0.05883	0.04685	0.07019	0.1742	0.56672									7127.04	0.30492	0.85372	0.13891	0.0513	0.08248		4.87806	0.01374	0.02997	0.23657	0.28048	0.24152
13.2	6	13.2	9						7117.4	0.06656	0.05046	0.07245	0.18498	0.59185									7127.36	0.21447	0.77666	0.13267	0.04293	0.07537		4.90874	0.01597	0.03206	0.20564	0.27819	0.19842
13.22	15	13.22	12						7117.75	0.0768	0.05512	0.07578	0.19926	0.61547									7127.69	0.14754	0.69705	0.12222	0.03634	0.06968		4.93942	0.01815	0.03455	0.17315	0.26961	0.19834
13.24	10	13.24	12						7118.09	0.08566	0.06016	0.08051	0.21796	0.64044									7128.06	0.08947	0.59418	0.09953	0.03266	0.0512		4.9701	0.01978	0.03701	0.14181	0.25501	0.19542
13.26	10	13.26	9						7118.41	0.09978	0.06826	0.08678	0.23866	0.66924									7128.44	0.06531	0.45643	0.06891	0.03014	0.01468		5.00078	0.02073	0.03909	0.11506	0.23486	0.16991
13.28	13	13.28	8						7118.72	0.11362	0.07665	0.09483	0.26303	0.68955									7128.84	0.04259	0.39521	0.03751	0.03446	-0.01413		5.03146	0.02103	0.04055	0.09701	0.20976	0.12191
13.3	15	13.3	10						7119.04	0.13375	0.08644	0.10547	0.291	0.70941									7129.25	0.02288	0.3655	0.01699	0.03478	-0.03015		5.06214	0.02088	0.04125	0.09052	0.18042	0.0645
13.32	13	13.32	11						7119.37	0.15469	0.0951	0.11841	0.32181	0.73414									7129.66	0.01462	0.30456	0.01662	0.04123	-0.04974		5.09282	0.02057	0.04113	0.09397	0.14759	0.05459
13.34	12	13.34	9						7119.77	0.17943	0.10484	0.13942	0.3654	0.75841									7130.05	-0.000777626	0.25933	0.02315	0.03609	-0.05536		5.1235	0.02044	0.04022	0.10199	0.11208	0.11039
13.36	14	13.36	10						7120.16	0.20843	0.11566	0.16534	0.41135	0.782									7130.4	-0.00121	0.22487	0.02256	0.02652	-0.06503		5.15418	0.02082	0.03859	0.10964	0.07471	0.16624
13.38	13	13.38	17						7120.57	0.23718	0.12703	0.19992	0.46202	0.79727									7130.77	-0.00248	0.20166	0.03801	0.01609	-0.06064		5.18486	0.02187	0.03638	0.114	0.03628	0.20864
13.4	11	13.4	7						7120.98	0.271	0.1395	0.24378	0.51651	0.81235									7131.07	-0.00166	0.17231	0.04588	0.00664	-0.05603		5.21553	0.02355	0.03377	0.11369	0.00249	0.23747
13.42	10	13.42	14						7121.35	0.30528	0.16121	0.29183	0.56385	0.82337									7131.38	0.00481	0.12769	0.04463	-0.00436	-0.05775		5.24621	0.02567	0.03099	0.10834	0.04071	0.25949
13.44	13	13.44	8						7121.74	0.34753	0.18734	0.34983	0.61202	0.83545									7131.7	-0.00794	0.08465	0.03946	-0.01764	-0.06732		5.27689	0.02793	0.02826	0.09834	0.07778	0.28522
13.46	10	13.46	8						7122.09	0.39101	0.21869	0.40332	0.65159	0.84422									7132.04	-0.00369	0.05028	0.03006	-0.0323	-0.0641		5.30757	0.03007	0.02584	0.08468	0.11297	0.32274
13.48	11	13.48	11						7122.43	0.44186	0.25669	0.45097	0.68635	0.8516									7132.4	0.00978	0.01383	0.00685	-0.04468	-0.05789		5.33825	0.03187	0.02391	0.06914	0.14559	0.372
13.5	15	13.5	10						7122.7	0.49966	0.30345	0.48721	0.71242	0.85878									7132.8	0.00032175	-0.00632	-0.01628	-0.04376	-0.04652		5.36893	0.03317	0.0226	0.0549	0.17497	0.42561
13.52	13	13.52	12						7123.04	0.56377	0.35499	0.52754	0.74044	0.86841									7133.18	0.00334	-0.01235	-0.03379	-0.04584	-0.04788		5.39961	0.03386	0.02188	0.04741	0.2005	0.47357
13.54	7	13.54	8						7123.34	0.63184	0.40416	0.56213	0.7639	0.87545									7133.59	0.00432	-0.04244	-0.04951	-0.05542	-0.0241		5.43029	0.03391	0.02161	0.05146	0.22156	0.50717
13.56	16	13.56	6						7123.69	0.7038	0.44801	0.60273	0.78978	0.88371									7133.99	-0.00675	-0.05516	-0.05938	-0.05079	-0.01598		5.46097	0.03329	0.02159	0.06444	0.23763	0.52075
13.58	14	13.58	10						7124.09	0.78317	0.48699	0.65251	0.81886	0.89321									7134.38	-0.00282	-0.05171	-0.05866	-0.04373	-0.00707		5.49165	0.03207	0.02161	0.08059	0.24825	0.51244
13.6	7	13.6	11						7124.51	0.8612	0.53703	0.71111	0.85196	0.90663									7134.75	-0.00689	-0.06441	-0.05221	-0.03728	0.0071		5.52233	0.03032	0.0215	0.09625	0.25307	0.48432
13.62	14	13.62	11						7124.9	0.939	0.58329	0.77084	0.88353	0.91795									7135.1	-0.03081	-0.07334	-0.04277	-0.0331	0.01711		5.55301	0.02814	0.02119	0.10952	0.25191	0.4422
13.64	11	13.64	8						7125.3	1.01547	0.63809	0.83393	0.91872	0.92971									7135.41	-0.04236	-0.0702	-0.0394	-0.02798	0.01822		5.58369	0.02569	0.02065	0.11941	0.24473	0.39501
13.66	14	13.66	10						7125.68	1.08027	0.70524	0.8969	0.95424	0.93781									7135.74	-0.05414	-0.07804	-0.03481	-0.02225	0.02247		5.61437	0.0231	0.0199	0.12541	0.23169	0.35313
13.68	10	13.68	13						7126.06	1.14072	0.78	0.9572	0.98962	0.94731									7136.04	-0.06609	-0.07204	-0.02839	-0.01993	0.0248		5.64505	0.02055	0.01903	0.12742	0.21318	0.32487
13.7	12	13.7	15						7126.41	1.18923	0.8535	1.00856	1.01686	0.95723									7136.38	-0.06509	-0.09818	-0.02417	-0.02003	0.02842		5.67573	0.01818	0.01815	0.12559	0.18976	0.31165
13.72	7	13.72	10						7126.75	1.22943	0.92747	1.05757	1.03809	0.96765									7136.73	-0.06903	-0.11433	-0.02676	-0.01489	0.03619		5.70641	0.01613	0.01735	0.12034	0.16223	0.30679
13.74	9	13.74	8						7127.04	1.25901	0.99996	1.09838	1.05364	0.97679									7137.16	-0.07609	-0.08172	-0.0319	-0.01687	0.03219		5.73709	0.01448	0.01674	0.11224	0.13158	0.30024
13.76	9	13.76	9						7127.36	1.28176	1.06072	1.14249	1.06915	0.98624									7137.54	-0.08743	-0.09596	-0.03666	-0.01509	0.01863		5.76777	0.01324	0.01636	0.10195	0.099	0.28399
13.78	12	13.78	8						7127.69	1.2985	1.11372	1.18416	1.0814	0.99462									7137.95	-0.08548	-0.12183	-0.04398	-0.01603	0.01303		5.79845	0.01232	0.01619	0.09019	0.06598	0.25441
13.8	13	13.8	6						7128.06	1.30857	1.15282	1.22625	1.09422	1.00361									7138.37	-0.08979	-0.12879	-0.04704	-0.01179	0.01604		5.82913	0.0116	0.01617	0.07763	0.03518	0.21223
13.82	8	13.82	10						7128.44	1.3191	1.1792	1.2584	1.10632	1.00869									7138.75	-0.1098	-0.14797	-0.04777	-0.01769	0.00652		5.85981	0.01093	0.01617	0.06478	0.0197	0.16225
13.84	11	13.84	4						7128.84	1.32321	1.20791	1.27936	1.11804	1.00789									7139.11	-0.1275	-0.17136	-0.04429	-0.01815	-0.00599		5.89049	0.01018	0.0161	0.05201	0.03789	0.11452
13.86	11	13.86	13						7129.25	1.32824	1.23314	1.28929	1.13276	1.00525									7139.46	-0.1308	-0.19588	-0.0427	-0.0106	-0.0046		5.92117	0.00929	0.01586	0.03948	0.06152	0.08904
13.88	8	13.88	10						7129.66	1.32968	1.25686	1.29467	1.14858	0.9993									7139.78	-0.14525	-0.22484	-0.0415	-0.00557	0.000710203		5.95185	0.00825	0.01537	0.02727	0.08196	0.10256
13.9	8	13.9	8						7130.05	1.33001	1.27876	1.30339	1.16394	0.99153									7140.09	-0.14517	-0.24025	-0.03971	-0.00562	0.00243		5.98253	0.00712	0.01459	0.01602	0.09757	0.13566
13.92	19	13.92	12						7130.4	1.33131	1.2977	1.31042	1.17494	0.98537									7140.42	-0.13261	-0.21972	-0.03665	-0.0019	0.00102		6.0132	0.00602	0.01352	0.01101	0.10771	0.16796
13.94	8	13.94	16						7130.77	1.33122	1.31689	1.32156	1.18274	0.97447									7140.75	-0.13664	-0.21668	-0.03385	0.00433	-0.00933
13.96	12	13.96	8						7131.07	1.33257	1.33168	1.33503	1.18638	0.96993									7141.1	-0.12587	-0.20121	-0.03167	0.00775	-0.01213
13.98	9	13.98	13						7131.38	1.33404	1.34211	1.34923	1.18664	0.96446									7141.53	-0.11574	-0.16645	-0.02791	0.01033	-0.01187
14	6	14	10						7131.7	1.33244	1.3477	1.36313	1.18347	0.95653									7141.93	-0.11386	-0.17578	-0.02234	0.01185	-0.01174
14.02	13	14.02	13						7132.04	1.33498	1.35243	1.37531	1.17496	0.94879									7142.33	-0.11625	-0.16489	-0.01683	0.01623	0.01388
14.04	16	14.04	13						7132.4	1.3372	1.35195	1.38292	1.16096	0.94079									7142.73	-0.11302	-0.15033	-0.01244	0.019	0.01334
14.06	13	14.06	8						7132.8	1.33716	1.35357	1.38096	1.1423	0.93388									7143.1	-0.10662	-0.16236	-0.00795	0.01721	0.01302
14.08	11	14.08	12						7133.18	1.34028	1.3523	1.37088	1.12662	0.92734									7143.48	-0.11455	-0.15071	-0.00382	0.01674	0.01739
14.1	7	14.1	11						7133.59	1.3406	1.34958	1.35365	1.10533	0.92207									7143.83	-0.12373	-0.14625	-0.000879841	0.01598	0.01451
14.12	9	14.12	13						7133.99	1.34046	1.34612	1.33117	1.0839	0.92041									7144.13	-0.12509	-0.1521	0.000930526	0.01417	0.01357
14.14	7	14.14	13						7134.38	1.34186	1.34344	1.30771	1.06515	0.91807									7144.45	-0.11849	-0.15007	0.00297	0.01134	0.0279
14.16	8	14.16	6						7134.75	1.34058	1.33768	1.28672	1.05048	0.91854									7144.76	-0.10706	-0.13215	0.00436	0.00564	0.03738
14.18	10	14.18	13						7135.1	1.33617	1.3333	1.27031	1.03789	0.92008									7145.12	-0.10188	-0.10974	0.00437	0.0039	0.02852
14.2	11	14.2	10						7135.41	1.33241	1.32788	1.25762	1.02831	0.92299									7145.48	-0.09224	-0.11578	0.00593	0.000739382	0.02876
14.22	17	14.22	7						7135.74	1.32547	1.32229	1.24521	1.02021	0.92487									7145.89	-0.08794	-0.10549	0.00298	-0.00316	0.03429
14.24	12	14.24	7						7136.04	1.31879	1.31834	1.23566	1.01429	0.928									7146.28	-0.08951	-0.09451	-0.00262	-0.00453	0.03589
14.26	18	14.26	7						7136.38	1.31079	1.30911	1.2274	1.00742	0.93134									7146.7	-0.08954	-0.10168	-0.00768	-0.01058	0.02152
14.28	10	14.28	10						7136.73	1.30117	1.30382	1.21845	1.00107	0.9358									7147.09	-0.0755	-0.10063	-0.0122	-0.01261	0.01951
14.3	11	14.3	14						7137.16	1.29051	1.29973	1.20575	0.99464	0.94119									7147.49	-0.07553	-0.09704	-0.01578	-0.01758	0.01475
14.32	9	14.32	11						7137.54	1.27804	1.29267	1.1932	0.98874	0.94554									7147.85	-0.09866	-0.10757	-0.02175	-0.02644	0.01108
14.34	8	14.34	9						7137.95	1.26697	1.28481	1.17624	0.98216	0.94727									7148.18	-0.0955	-0.12842	-0.02335	-0.02025	0.01783
14.36	14	14.36	14						7138.37	1.25383	1.27526	1.15735	0.97607	0.94984									7148.49	-0.0774	-0.12509	-0.02245	-0.01255	0.01778
14.38	8	14.38	12						7138.75	1.23917	1.26196	1.13851	0.97128	0.95234									7148.82	-0.08289	-0.13189	-0.02328	-0.01078	0.01099
14.4	8	14.4	6						7139.11	1.22294	1.2475	1.12211	0.96353	0.95205									7149.15	-0.08059	-0.14216	-0.02322	-0.01397	0.00756
14.42	18	14.42	10						7139.46	1.20891	1.23053	1.10713	0.95846	0.95106									7149.47	-0.07213	-0.13274	-0.02204	-0.01528	0.00423
14.44	16	14.44	9						7139.78	1.1909	1.20947	1.09346	0.95633	0.95153									7149.87	-0.06725	-0.1186	-0.02168	-0.01113	-0.000962876
14.46	14	14.46	6						7140.09	1.17695	1.19075	1.08073	0.95475	0.95117									7150.27	-0.07006	-0.10587	-0.02078	-0.0094	0.01208
14.48	10	14.48	10						7140.42	1.16062	1.17606	1.0683	0.95279	0.9526									7150.66	-0.06737	-0.11087	-0.01864	-0.00922	0.00477
14.5	14	14.5	8						7140.75	1.14446	1.15955	1.05653	0.95365	0.95207									7151.07	-0.05369	-0.10019	-0.01801	-0.00859	0.00959
14.52	13	14.52	18						7141.1	1.12711	1.1486	1.04498	0.95545	0.95017									7151.48	-0.06166	-0.11492	-0.0165	-0.00591	0.0018
14.54	11	14.54	9						7141.53	1.11191	1.13838	1.03229	0.96002	0.94922									7151.86	-0.07064	-0.11307	-0.01572	-0.00326	-0.0069
14.56	19	14.56	6						7141.93	1.09578	1.12616	1.02211	0.96362	0.94684									7152.24	-0.06897	-0.09336	-0.01553	-0.00856	-0.00977
14.58	12	14.58	13						7142.33	1.08004	1.11657	1.01445	0.97008	0.94684									7152.59	-0.07931	-0.11412	-0.01542	-0.00718	-0.00588
14.6	6	14.6	17						7142.73	1.06621	1.10569	1.00835	0.97672	0.95042									7152.9	-0.08516	-0.1291	-0.01532	-0.00413	-0.00731
14.62	13	14.62	4						7143.1	1.05258	1.09149	1.00487	0.98383	0.95098									7153.19	-0.06746	-0.11682	-0.01523	-0.00375	-0.00107
14.64	16	14.64	7						7143.48	1.03773	1.08116	1.00256	0.99023	0.95434									7153.54	-0.06614	-0.10507	-0.01525	-0.00341	0.000345718
14.66	11	14.66	8						7143.83	1.02499	1.06825	1.00183	0.99583	0.95641									7153.86	-0.05733	-0.10299	-0.01526	-0.00425	-0.0097
14.68	14	14.68	6						7144.13	1.01093	1.05701	1.00188	1.00061	0.9573									7154.27	-0.05097	-0.09704	-0.01528	-0.00275	-0.00689
14.7	11	14.7	15						7144.45	0.99948	1.04549	1.00242	1.00463	0.96004									7154.68	-0.05067	-0.09289	-0.01516	-0.003	-0.00678
14.72	16	14.72	12						7144.76	0.98663	1.03749	1.00373	1.00763	0.96367									7155.05	-0.047	-0.08051	-0.01497	-0.000951266	-0.00383
14.74	8	14.74	16						7145.12	0.97464	1.03033	1.00529	1.00855	0.9696									7155.49	-0.04803	-0.06764	-0.01475	-0.000783711	-0.000479741
14.76	17	14.76	9						7145.48	0.96255	1.02309	1.0071	1.01005	0.97154									7155.86	-0.04728	-0.07627	-0.01418	-0.0005965	0.00135
14.78	17	14.78	9						7145.89	0.95101	1.01791	1.00954	1.00901	0.97755									7156.23	-0.036	-0.08097	-0.01312	-0.000427705	-0.00142
14.8	11	14.8	10						7146.28	0.93822	1.01209	1.00967	1.00793	0.98282									7156.62	-0.02695	-0.07434	-0.01203	-0.000252506	-0.00132
14.82	10	14.82	5						7146.7	0.92682	1.00517	1.00738	1.00458	0.988									7156.95	-0.03022	-0.07422	-0.01106	3.87978e-05	0.00321
14.84	13	14.84	11						7147.09	0.91867	0.99852	1.00355	1.00016	0.99031									7157.27	-0.02823	-0.07068	-0.0098	0.000326712	0.00206
14.86	7	14.86	11						7147.49	0.90779	0.99114	0.99787	0.99452	0.99397									7157.58	-0.01436	-0.06604	-0.00849	0.000610946	-0.00927
14.88	11	14.88	10						7147.85	0.89567	0.98217	0.99138	0.98594	0.99494									7157.9	-0.00427	-0.06206	-0.00711	0.000910818	-0.01057
14.9	13	14.9	9						7148.18	0.8871	0.97091	0.98324	0.97724	0.99676									7158.25	-0.00193	-0.05136	-0.00563	0.00113	0.00577
14.92	5	14.92	12						7148.49	0.87912	0.96265	0.97632	0.9727	0.99951									7158.66	0.00584	-0.03339	-0.00408	0.00138	-0.00203
14.94	11	14.94	2						7148.82	0.86903	0.95074	0.96872	0.96908	1.00141									7159.06	0.0066	-0.02109	-0.0026	0.00163	-0.00672
14.96	10	14.96	10						7149.15	0.86181	0.94129	0.96111	0.96563	1.00234									7159.45	0.01632	-0.02457	-0.00113	0.00198	-0.00493
14.98	10	14.98	9						7149.47	0.85196	0.93287	0.95373	0.96005	1.00367									7159.88	0.02653	-0.01694	0.000252547	0.00241	-0.00593
15	13	15	10						7149.87	0.84411	0.92664	0.94542	0.95509	1.00285									7160.26	0.01777	-0.00488	0.00135	0.0028	-0.01134
15.02	10	15.02	11						7150.27	0.83364	0.91993	0.93625	0.95124	1.00482									7160.62	0.03293	-0.00704	0.00239	0.0032	-0.00712
15.04	12	15.04	10						7150.66	0.82667	0.91282	0.92888	0.94709	1.00561									7161.01	0.04673	-0.000577889	0.00351	0.00372	-0.00756
15.06	10	15.06	13						7151.07	0.81986	0.9078	0.92139	0.94412	1.00738									7161.33	0.03913	0.02232	0.00421	0.00416	-0.00888
15.08	14	15.08	7						7151.48	0.81097	0.89696	0.91438	0.9404	1.00877									7161.65	0.0517	0.03083	0.00488	0.00458	-0.00919
15.1	9	15.1	14						7151.86	0.80218	0.89035	0.90833	0.93926	1.00849									7161.97	0.06417	0.02562	0.00557	0.00474	-0.01014
15.12	9	15.12	15						7152.24	0.79453	0.88316	0.90238	0.93723	1.00724									7162.3	0.06206	0.03549	0.00628	0.0046	-0.00296
15.14	15	15.14	8						7152.59	0.7849	0.873	0.89695	0.93364	1.00623									7162.65	0.04401	0.04039	0.0067	0.00445	0.00239
15.16	15	15.16	8						7152.9	0.77721	0.86275	0.89211	0.93232	1.00636									7163.05	0.05082	0.03397	0.00705	0.00427	-0.00631
15.18	11	15.18	10						7153.19	0.77067	0.85529	0.88746	0.93112	1.00506									7163.44	0.05559	0.03816	0.00739	0.00433	-0.00979
15.2	13	15.2	13						7153.54	0.7628	0.84758	0.88231	0.93008	1.00625									7163.85	0.05181	0.04619	0.00773	0.00447	-0.00187
15.22	11	15.22	15						7153.86	0.75737	0.84113	0.87753	0.92864	1.00588									7164.28	0.06042	0.05015	0.00795	0.00461	0.00216
15.24	12	15.24	9						7154.27	0.74981	0.8357	0.87153	0.92757	1.00379									7164.66	0.05901	0.04527	0.00815	0.00488	-0.0046
15.26	11	15.26	6						7154.68	0.74488	0.83067	0.86525	0.92573	1.00348									7165.04	0.05645	0.0466	0.00835	0.0054	-0.01509
15.28	8	15.28	12						7155.05	0.73794	0.82634	0.8593	0.9255	1.00236									7165.4	0.0667	0.05256	0.00872	0.00588	-0.01111
15.3	10	15.3	11						7155.49	0.73276	0.82287	0.85241	0.92426	1.00228									7165.72	0.06376	0.05982	0.00917	0.0063	0.00193
15.32	13	15.32	7						7155.86	0.72705	0.8165	0.84688	0.92436	1.00294									7166.05	0.05897	0.0673	0.00961	0.00692	0.000404898
15.34	15	15.34	7						7156.23	0.72483	0.81102	0.84187	0.9245	1.00348									7166.35	0.06904	0.06587	0.01004	0.00769	-0.00536
15.36	13	15.36	9						7156.62	0.72183	0.80617	0.83667	0.92465	1.00268									7166.69	0.0562	0.06381	0.01059	0.00853	-0.00918
15.38	8	15.38	17						7156.95	0.71934	0.80032	0.83208	0.92443	1.00361									7167.05	0.04798	0.05302	0.01149	0.00943	-0.00393
15.4	9	15.4	9						7157.27	0.71703	0.79615	0.82923	0.92418	1.00349									7167.46	0.04931	0.04396	0.01254	0.01031	-0.00797
15.42	9	15.42	11						7157.58	0.71766	0.79191	0.82666	0.92393	1.00499									7167.86	0.04915	0.04922	0.01355	0.01098	-0.00393
15.44	11	15.44	11						7157.9	0.71773	0.78829	0.82395	0.92367	1.0017									7168.26	0.04579	0.0526	0.01462	0.01165	-0.00773
15.46	10	15.46	11						7158.25	0.71909	0.78606	0.82106	0.92453	1.00258									7168.67	0.03847	0.05511	0.01576	0.01233	-0.0152
15.48	14	15.48	14						7158.66	0.72155	0.78558	0.81968	0.9256	1.00322									7169.05	0.03753	0.0465	0.01684	0.0122	-0.01003
15.5	12	15.5	19						7159.06	0.72307	0.78515	0.81871	0.92665	1.00266									7169.42	0.04178	0.04947	0.01788	0.01204	-0.00965
15.52	13	15.52	10						7159.45	0.72854	0.78417	0.81775	0.92723	1.00149									7169.8	0.0525	0.05599	0.01884	0.01187	-0.01132
15.54	15	15.54	8						7159.88	0.73295	0.78478	0.81762	0.92758	1.00223									7170.11	0.05512	0.0562	0.01963	0.01173	-0.01931
15.56	12	15.56	12						7160.26	0.73529	0.78575	0.81824	0.92789	1.00001									7170.44	0.04169	0.05448	0.02044	0.01122	-0.0194
15.58	17	15.58	7						7160.62	0.74387	0.78608	0.81883	0.92873	0.9992									7170.75	0.04746	0.06092	0.0212	0.01073	-0.02222
15.6	12	15.6	11						7161.01	0.74929	0.78816	0.81945	0.93075	0.9988									7171.08	0.04071	0.06328	0.02195	0.01021	-0.01779
15.62	11	15.62	14						7161.33	0.75467	0.79267	0.8212	0.93245	0.99782									7171.45	0.03869	0.05923	0.02232	0.00961	-0.011
15.64	13	15.64	10						7161.65	0.76283	0.79615	0.82289	0.93409	0.9968									7171.85	0.03621	0.05639	0.02272	0.00892	-0.02122
15.66	22	15.66	12						7161.97	0.77152	0.7992	0.8246	0.93563	0.99638									7172.27	0.02744	0.04008	0.02313	0.0082	-0.02294
15.68	16	15.68	11						7162.3	0.78009	0.80433	0.82638	0.93708	0.99455									7172.67	0.03579	0.03331	0.02295	0.00749	-0.03056
15.7	16	15.7	15						7162.65	0.78556	0.80776	0.82885	0.93863	0.9961									7173.09	0.03086	0.04256	0.02152	0.00677	-0.01885
15.72	8	15.72	19						7163.05	0.79683	0.81111	0.83186	0.94039	0.99534									7173.47	0.02057	0.0521	0.02018	0.00622	-0.01262
15.74	10	15.74	7						7163.44	0.80388	0.81503	0.83482	0.94202	0.99478									7173.84	0.02051	0.05412	0.01893	0.0057	-0.02147
15.76	14	15.76	11						7163.85	0.81479	0.81972	0.83792	0.94368	0.99281									7174.19	0.02398	0.05832	0.0176	0.00519	-0.02065
15.78	9	15.78	11						7164.28	0.82373	0.82471	0.84127	0.94542	0.99473									7174.52	0.0178	0.06225	0.0161	0.00472	-0.01355
15.8	15	15.8	12						7164.66	0.83328	0.82957	0.84424	0.94714	0.99398									7174.84	0.00876	0.05177	0.01466	0.0042	-0.01796
15.82	21	15.82	10						7165.04	0.84108	0.83529	0.84729	0.9492	0.99366									7175.16	0.00671	0.04418	0.01318	0.00366	-0.02643
15.84	10	15.84	10						7165.4	0.85156	0.84132	0.85037	0.95111	0.99025									7175.49	0.00765	0.03721	0.01172	0.00313	-0.00322
15.86	10	15.86	10						7165.72	0.85765	0.84889	0.85323	0.9528	0.99099									7175.85	0.00676	0.02896	0.01059	0.00254	-0.01381
15.88	18	15.88	19						7166.05	0.86678	0.85575	0.85614	0.9549	0.99181									7176.26	-0.00264	0.01671	0.00957	0.0018	-0.01391
15.9	17	15.9	8						7166.35	0.87556	0.86238	0.85892	0.95728	0.99158									7176.68	0.00255	0.00475	0.00854	0.00097784	-0.01017
15.92	10	15.92	10						7166.69	0.88278	0.86858	0.86214	0.95987	0.99071									7177.09	0.00347	0.01767	0.00752	0.00016513	-0.01045
15.94	9	15.94	10						7167.05	0.89104	0.87241	0.86635	0.96262	0.98962									7177.51	-0.0098	0.01515	0.00666	-0.000645627	-0.0091
15.96	21	15.96	12						7167.46	0.89954	0.87677	0.87124	0.96667	0.99052									7177.88	-0.0057	0.00378	0.00592	-0.00122	-0.00202
15.98	14	15.98	22						7167.86	0.90748	0.88121	0.87597	0.97158	0.98739									7178.26	-0.00406	0.00165	0.00518	-0.00178	-0.00722
16	13	16	14						7168.26	0.91509	0.88623	0.88157	0.97649	0.98934									7178.6	-0.01009	0.0054	0.00449	-0.0023	-0.000279157
16.02	14	16.02	15						7168.67	0.92059	0.89176	0.8882	0.98146	0.98614									7178.92	-0.00162	0.00413	0.00395	-0.00277	0.00969
16.04	8	16.04	3						7169.05	0.92734	0.89651	0.89448	0.98624	0.98528									7179.23	0.00613	0.0039	0.00348	-0.00322	0.0116
16.06	12	16.06	16						7169.42	0.93378	0.90315	0.90053	0.99085	0.98377									7179.57	-0.0104	0.00334	0.00297	-0.00366	0.00201
16.08	13	16.08	17						7169.8	0.9423	0.90886	0.90753	0.99548	0.9834									7179.89	-0.01221	-0.00432	0.0025	-0.00408	-0.00555
16.1	18	16.1	13						7170.11	0.94843	0.91562	0.91391	0.99945	0.9813									7180.27	-0.0097	-0.000677711	0.00194	-0.00457	-0.00242
16.12	12	16.12	12						7170.44	0.95355	0.92077	0.9205	1.00307	0.97923
16.14	11	16.14	16						7170.75	0.96109	0.92805	0.92662	1.00642	0.97723
16.16	23	16.16	13						7171.08	0.96586	0.93337	0.93345	1.01007	0.97446
16.18	12	16.18	13						7171.45	0.97404	0.93915	0.94234	1.0142	0.97331
16.2	10	16.2	10						7171.85	0.97872	0.94337	0.95188	1.01773	0.97112
16.22	16	16.22	9						7172.27	0.98428	0.94668	0.9617	1.02099	0.9685
16.24	11	16.24	15						7172.67	0.99147	0.95001	0.97115	1.02414	0.96426
16.26	21	16.26	14						7173.09	0.99537	0.95548	0.98073	1.02732	0.96038
16.28	14	16.28	10						7173.47	0.99901	0.96131	0.98969	1.02958	0.95921
16.3	15	16.3	17						7173.84	1.0025	0.96771	0.99808	1.03169	0.95739
16.32	10	16.32	17						7174.19	1.0067	0.97428	1.00494	1.03373	0.95417
16.34	18	16.34	14						7174.52	1.00838	0.9814	1.00935	1.03566	0.95212
16.36	16	16.36	15						7174.84	1.0104	0.98589	1.01358	1.03683	0.95217
16.38	19	16.38	10						7175.16	1.01162	0.99101	1.01792	1.03801	0.94788
16.4	22	16.4	15						7175.49	1.01403	0.99391	1.02222	1.03917	0.94614
16.42	18	16.42	16						7175.85	1.01547	0.99744	1.02599	1.04046	0.94801
16.44	15	16.44	13						7176.26	1.01533	0.99831	1.02972	1.04134	0.94333
16.46	15	16.46	13						7176.68	1.01835	1.00011	1.03353	1.0417	0.94305
16.48	23	16.48	14						7177.09	1.01847	1.00284	1.03731	1.04207	0.9422
16.5	11	16.5	17						7177.51	1.01752	1.00449	1.0399	1.04243	0.93975
16.52	22	16.52	11						7177.88	1.0188	1.00586	1.04198	1.04173	0.94001
16.54	17	16.54	8						7178.26	1.01827	1.00735	1.04407	1.04084	0.93984
16.56	18	16.56	6						7178.6	1.01803	1.00942	1.04601	1.04002	0.93847
16.58	18	16.58	9						7178.92	1.01949	1.01066	1.04733	1.03927	0.93956
16.6	12	16.6	10						7179.23	1.02115	1.01252	1.04821	1.03836	0.94164
16.62	19	16.62	13						7179.57	1.01864	1.01351	1.04917	1.03708	0.94243
16.64	17	16.64	17						7179.89	1.0198	1.01406	1.05006	1.03591	0.94286
16.66	21	16.66	10						7180.27	1.01784	1.01546	1.05112	1.0345	0.94126
16.68	17	16.68	11						7180.66	1.01948	1.01569	1.05163	1.03301	0.94258
16.7	11	16.7	10						7181.09	1.01801	1.0166	1.05197	1.0303	0.94505
16.72	15	16.72	21						7181.49	1.01976	1.01666	1.05229	1.0277	0.94709
16.74	12	16.74	22						7181.89	1.01799	1.0183	1.05261	1.02513	0.94731
16.76	16	16.76	18						7182.29	1.01951	1.0206	1.05219	1.02257	0.94935
16.78	15	16.78	14						7182.66	1.01882	1.02025	1.05159	1.02027	0.95192
16.8	9	16.8	13						7183.01	1.01883	1.02019	1.05103	1.0181	0.95158
16.82	18	16.82	8						7183.32	1.01857	1.01947	1.05053	1.0162	0.95162
16.84	8	16.84	13						7183.65	1.01949	1.02192	1.04999	1.01417	0.95365
16.86	15	16.86	15						7183.96	1.02012	1.02221	1.04935	1.01242	0.9571
16.88	16	16.88	13						7184.3	1.01883	1.02209	1.04863	1.01088	0.96062
16.9	13	16.9	8						7184.67	1.01824	1.02147	1.04787	1.00924	0.96294
16.92	14	16.92	8						7185.11	1.02083	1.02216	1.04696	1.00728	0.96484
16.94	18	16.94	13						7185.51	1.0223	1.02392	1.04613	1.0055	0.96982
16.96	25	16.96	12						7185.92	1.02197	1.02277	1.04527	1.00351	0.97285
16.98	18	16.98	14						7186.32	1.0219	1.02358	1.04444	1.00161	0.97512
17	16	17	12						7186.7	1.0237	1.02512	1.04365	0.99979	0.97594
17.02	21	17.02	9						7187.07	1.02251	1.02463	1.04296	0.99805	0.97953
17.04	14	17.04	17						7187.43	1.02329	1.0261	1.04243	0.99671	0.98314
17.06	18	17.06	16						7187.73	1.02536	1.02669	1.042	0.99566	0.98684
17.08	13	17.08	8						7188.06	1.02645	1.02772	1.04151	0.99449	0.98569
17.1	24	17.1	22						7188.38	1.02573	1.02869	1.04104	0.99337	0.98769
17.12	7	17.12	14						7188.72	1.02742	1.0295	1.04045	0.99217	0.99181
17.14	18	17.14	20						7189.11	1.0271	1.02906	1.03933	0.99103	0.99432
17.16	17	17.16	18						7189.53	1.02703	1.03156	1.03813	0.98985	1.00043
17.18	22	17.18	13						7189.93	1.03071	1.03289	1.03699	0.98873	1.00281
17.2	19	17.2	11						7190.36	1.0288	1.03175	1.03577	0.98754	1.00461
17.22	16	17.22	23						7190.77	1.03015	1.03173	1.03427	0.98554	1.00593
17.24	9	17.24	13						7191.13	1.031	1.03378	1.03294	0.98352	1.00727
17.26	25	17.26	14						7191.49	1.03191	1.0331	1.03158	0.98145	1.00772
17.28	19	17.28	11						7191.85	1.03177	1.03436	1.03027	0.97945	1.00762
17.3	17	17.3	12						7192.16	1.03017	1.03534	1.02906	0.97771	1.00818
17.32	11	17.32	25						7192.48	1.03058	1.03487	1.02758	0.97674	1.0093
17.34	24	17.34	11						7192.82	1.03076	1.03499	1.026	0.97571	1.00824
17.36	22	17.36	21						7193.15	1.03246	1.0359	1.02446	0.97471	1.01143
17.38	20	17.38	17						7193.55	1.03321	1.03582	1.02254	0.97346	1.00876
17.4	13	17.4	15						7193.94	1.03136	1.03593	1.02066	0.97231	1.00572
17.42	12	17.42	18						7194.36	1.03179	1.03649	1.01845	0.97129	1.0054
17.44	12	17.44	20						7194.77	1.03213	1.03522	1.01625	0.97029	1.00344
17.46	13	17.46	22						7195.17	1.03159	1.03598	1.0141	0.9693	1.00208
17.48	18	17.48	21						7195.56	1.03051	1.03592	1.012	0.96834	1.00078
17.5	15	17.5	15						7195.93	1.03071	1.03618	1.01033	0.96823	0.99828
17.52	13	17.52	20						7196.25	1.03102	1.03459	1.00895	0.96826	0.99506
17.54	19	17.54	11						7196.59	1.03072	1.03398	1.00748	0.96828	0.99404
17.56	15	17.56	18						7196.9	1.0288	1.03451	1.00614	0.96831	0.99364
17.58	16	17.58	19						7197.22	1.02888	1.03382	1.00478	0.96833	0.98985
17.6	15	17.6	17						7197.57	1.02897	1.03258	1.00327	0.96837	0.98854
17.62	14	17.62	18						7197.96	1.02755	1.03175	1.00169	0.96841	0.98636
17.64	19	17.64	19						7198.39	1.02524	1.03194	0.99991	0.96847	0.98223
17.66	13	17.66	14						7198.78	1.02417	1.0323	0.99827	0.96852	0.97944
17.68	17	17.68	15						7199.19	1.02339	1.03074	0.99659	0.96863	0.97535
17.7	23	17.7	15						7199.61	1.02145	1.02986	0.99447	0.96921	0.97175
17.72	19	17.72	17						7199.98	1.02188	1.02876	0.99253	0.96973	0.97025
17.74	16	17.74	14						7200.34	1.02091	1.02821	0.99064	0.97023	0.96542
17.76	12	17.76	14
17.78	20	17.78	15
17.8	21	17.8	20
17.82	18	17.82	23
17.84	14	17.84	24
17.86	23	17.86	23
17.88	13	17.88	17
17.9	21	17.9	16
17.92	21	17.92	16
17.94	19	17.94	13
17.96	17	17.96	15
17.98	18	17.98	13
18	24	18	16
18.02	14	18.02	14
18.04	16	18.04	15
18.06	21	18.06	12
18.08	21	18.08	21
18.1	22	18.1	17
18.12	24	18.12	22
18.14	26	18.14	14
18.16	18	18.16	12
18.18	20	18.18	15
18.2	21	18.2	14
18.22	23	18.22	12
18.24	14	18.24	16
18.26	21	18.26	21
18.28	21	18.28	19
18.3	25	18.3	20
18.32	19	18.32	19
18.34	16	18.34	19
18.36	16	18.36	19
18.38	20	18.38	18
18.4	26	18.4	17
18.42	12	18.42	18
18.44	27	18.44	20
18.46	23	18.46	14
18.48	18	18.48	16
18.5	23	18.5	14
18.52	16	18.52	21
18.54	23	18.54	18
18.56	18	18.56	14
18.58	27	18.58	23
18.6	22	18.6	22
18.62	28	18.62	15
18.64	27	18.64	22
18.66	16	18.66	20
18.68	21	18.68	14
18.7	24	18.7	15
18.72	16	18.72	16
18.74	27	18.74	25
18.76	23	18.76	12
18.78	27	18.78	21
18.8	21	18.8	21
18.82	24	18.82	19
18.84	19	18.84	13
18.86	21	18.86	17
18.88	19	18.88	18
18.9	15	18.9	20
18.92	29	18.92	27
18.94	19	18.94	22
18.96	12	18.96	17
18.98	26	18.98	26
19	13	19	31
19.02	22	19.02	21
19.04	20	19.04	18
19.06	16	19.06	20
19.08	23	19.08	18
19.1	20	19.1	17
19.12	22	19.12	13
19.14	22	19.14	20
19.16	23	19.16	25
19.18	18	19.18	22
19.2	28	19.2	19
19.22	19	19.22	20
19.24	28	19.24	21
19.26	28	19.26	24
19.28	25	19.28	16
19.3	24	19.3	24
19.32	36	19.32	21
19.34	14	19.34	23
19.36	30	19.36	14
19.38	25	19.38	24
19.4	25	19.4	24
19.42	24	19.42	18
19.44	29	19.44	28
19.46	26	19.46	24
19.48	34	19.48	19
19.5	37	19.5	24
19.52	24	19.52	24
19.54	24	19.54	20
19.56	25	19.56	17
19.58	24	19.58	19
19.6	18	19.6	19
19.62	21	19.62	27
19.64	24	19.64	15
19.66	18	19.66	24
19.68	19	19.68	25
19.7	28	19.7	13
19.72	23	19.72	21
19.74	18	19.74	17
19.76	29	19.76	25
19.78	20	19.78	18
19.8	30	19.8	21
19.82	17	19.82	21
19.84	34	19.84	17
19.86	24	19.86	18
19.88	23	19.88	26
19.9	32	19.9	18
19.92	27	19.92	22
19.94	22	19.94	19
19.96	21	19.96	13
19.98	30	19.98	18
20	18	20	33
20.02	19	20.02	24
20.04	22	20.04	19
20.06	29	20.06	24
20.08	31	20.08	24
20.1	28	20.1	30
20.12	23	20.12	19
20.14	18	20.14	15
20.16	27	20.16	31
20.18	34	20.18	25
20.2	29	20.2	26
20.22	26	20.22	26
20.24	16	20.24	19
20.26	26	20.26	31
20.28	27	20.28	22
20.3	23	20.3	27
20.32	24	20.32	25
20.34	26	20.34	20
20.36	22	20.36	26
20.38	30	20.38	20
20.4	25	20.4	30
20.42	28	20.42	23
20.44	28	20.44	28
20.46	29	20.46	30
20.48	21	20.48	24
20.5	24	20.5	18
20.52	29	20.52	24
20.54	28	20.54	20
20.56	19	20.56	15
20.58	19	20.58	20
20.6	22	20.6	22
20.62	29	20.62	15
20.64	34	20.64	16
20.66	28	20.66	18
20.68	35	20.68	33
20.7	18	20.7	20
20.72	26	20.72	28
20.74	23	20.74	23
20.76	28	20.76	35
20.78	21	20.78	19
20.8	26	20.8	27
20.82	41	20.82	28
20.84	38	20.84	17
20.86	22	20.86	22
20.88	28	20.88	27
20.9	29	20.9	24
20.92	29	20.92	17
20.94	19	20.94	22
20.96	21	20.96	19
20.98	32	20.98	33
21	25	21	20
21.02	37	21.02	21
21.04	32	21.04	27
21.06	39	21.06	36
21.08	24	21.08	20
21.1	16	21.1	34
21.12	24	21.12	14
21.14	25	21.14	25
21.16	25	21.16	22
21.18	25	21.18	28
21.2	32	21.2	24
21.22	24	21.22	13
21.24	26	21.24	20
21.26	28	21.26	29
21.28	29	21.28	24
21.3	31	21.3	29
21.32	27	21.32	22
21.34	31	21.34	28
21.36	32	21.36	28
21.38	30	21.38	28
21.4	33	21.4	25
21.42	24	21.42	18
21.44	30	21.44	14
21.46	34	21.46	22
21.48	30	21.48	24
21.5	28	21.5	25
21.52	21	21.52	23
21.54	22	21.54	31
21.56	25	21.56	24
21.58	22	21.58	24
21.6	25	21.6	19
21.62	31	21.62	25
21.64	34	21.64	31
21.66	31	21.66	19
21.68	19	21.68	33
21.7	30	21.7	30
21.72	28	21.72	31
21.74	31	21.74	26
21.76	24	21.76	21
21.78	28	21.78	25
21.8	28	21.8	18
21.82	27	21.82	22
21.84	30	21.84	20
21.86	20	21.86	22
21.88	20	21.88	18
21.9	26	21.9	27
21.92	28	21.92	30
21.94	33	21.94	29
21.96	31	21.96	19
21.98	21	21.98	19
22	27	22	22
22.02	22	22.02	26
22.04	32	22.04	29
22.06	33	22.06	22
22.08	27	22.08	24
22.1	23	22.1	19
22.12	16	22.12	32
22.14	31	22.14	29
22.16	23	22.16	26
22.18	33	22.18	25
22.2	16	22.2	21
22.22	30	22.22	25
22.24	28	22.24	20
22.26	30	22.26	27
22.28	25	22.28	15
22.3	30	22.3	23
22.32	23	22.32	20
22.34	32	22.34	23
22.36	26	22.36	28
22.38	14	22.38	25
22.4	20	22.4	19
22.42	22	22.42	12
22.44	19	22.44	25
22.46	25	22.46	30
22.48	24	22.48	27
22.5	31	22.5	32
22.52	19	22.52	18
22.54	25	22.54	30
22.56	32	22.56	33
22.58	28	22.58	20
22.6	29	22.6	29
22.62	25	22.62	23
22.64	21	22.64	23
22.66	27	22.66	16
22.68	27	22.68	22
22.7	28	22.7	28
22.72	33	22.72	21
22.74	24	22.74	19
22.76	23	22.76	34
22.78	27	22.78	32
22.8	34	22.8	22
22.82	20	22.82	25
22.84	23	22.84	24
22.86	29	22.86	18
22.88	24	22.88	33
22.9	16	22.9	23
22.92	25	22.92	21
22.94	34	22.94	27
22.96	18	22.96	25
22.98	22	22.98	23
23	30	23	20
23.02	24	23.02	18
23.04	26	23.04	32
23.06	31	23.06	20
23.08	32	23.08	25
23.1	20	23.1	35
23.12	30	23.12	27
23.14	25	23.14	38
23.16	23	23.16	34
23.18	25	23.18	38
23.2	31	23.2	30
23.22	32	23.22	29
23.24	32	23.24	33
23.26	36	23.26	22
23.28	25	23.28	34
23.3	33	23.3	32
23.32	23	23.32	26
23.34	33	23.34	34
23.36	33	23.36	33
23.38	34	23.38	28
23.4	51	23.4	25
23.42	21	23.42	43
23.44	38	23.44	27
23.46	30	23.46	40
23.48	31	23.48	34
23.5	43	23.5	37
23.52	36	23.52	35
23.54	33	23.54	34
23.56	33	23.56	32
23.58	44	23.58	39
23.6	41	23.6	39
23.62	32	23.62	31
23.64	45	23.64	36
23.66	35	23.66	39
23.68	38	23.68	37
23.7	35	23.7	33
23.72	31	23.72	33
23.74	29	23.74	30
23.76	29	23.76	28
23.78	28	23.78	33
23.8	33	23.8	24
23.82	26	23.82	33
23.84	25	23.84	35
23.86	24	23.86	49
23.88	24	23.88	19
23.9	33	23.9	25
23.92	19	23.92	21
23.94	19	23.94	23
23.96	17	23.96	25
23.98	30	23.98	31
24	26	24	19
24.02	18	24.02	21
24.04	14	24.04	25
24.06	21	24.06	20
24.08	19	24.08	15
24.1	23	24.1	24
24.12	23	24.12	22
24.14	19	24.14	22
24.16	17	24.16	21
24.18	26	24.18	16
24.2	25	24.2	15
24.22	24	24.22	22
24.24	24	24.24	23
24.26	20	24.26	25
24.28	17	24.28	24
24.3	15	24.3	21
24.32	23	24.32	10
24.34	25	24.34	17
24.36	22	24.36	10
24.38	19	24.38	17
24.4	22	24.4	18
24.42	17	24.42	18
24.44	22	24.44	18
24.46	19	24.46	22
24.48	18	24.48	18
24.5	20	24.5	16
24.52	26	24.52	22
24.54	13	24.54	9
24.56	21	24.56	14
24.58	19	24.58	23
24.6	20	24.6	18
24.62	17	24.62	13
24.64	24	24.64	18
24.66	27	24.66	22
24.68	15	24.68	19
24.7	20	24.7	20
24.72	13	24.72	21
24.74	24	24.74	14
24.76	20	24.76	16
24.78	21	24.78	12
24.8	16	24.8	25
24.82	20	24.82	15
24.84	23	24.84	17
24.86	23	24.86	18
24.88	20	24.88	27
24.9	13	24.9	18
24.92	17	24.92	19
24.94	12	24.94	28
24.96	16	24.96	19
24.98	19	24.98	10
25	26	25	19
25.02	10	25.02	12
25.04	22	25.04	18
25.06	22	25.06	20
25.08	16	25.08	21
25.1	15	25.1	17
25.12	24	25.12	15
25.14	12	25.14	20
25.16	25	25.16	18
25.18	18	25.18	18
25.2	20	25.2	15
25.22	16	25.22	25
25.24	11	25.24	13
25.26	11	25.26	15
25.28	24	25.28	10
25.3	15	25.3	20
25.32	22	25.32	17
25.34	18	25.34	16
25.36	18	25.36	20
25.38	18	25.38	14
25.4	21	25.4	7
25.42	20	25.42	11
25.44	25	25.44	12
25.46	13	25.46	11
25.48	34	25.48	10
25.5	15	25.5	15
25.52	10	25.52	11
25.54	14	25.54	13
25.56	17	25.56	13
25.58	15	25.58	13
25.6	22	25.6	10
25.62	18	25.62	11
25.64	11	25.64	12
25.66	14	25.66	13
25.68	19	25.68	15
25.7	23	25.7	16
25.72	18	25.72	9
25.74	15	25.74	16
25.76	21	25.76	19
25.78	12	25.78	19
25.8	15	25.8	16
25.82	20	25.82	14
25.84	27	25.84	11
25.86	18	25.86	9
25.88	11	25.88	13
25.9	21	25.9	18
25.92	14	25.92	10
25.94	15	25.94	10
25.96	15	25.96	17
25.98	16	25.98	12
26	9	26	16
26.02	21	26.02	12
26.04	12	26.04	16
26.06	11	26.06	16
26.08	17	26.08	14
26.1	8	26.1	12
26.12	8	26.12	13
26.14	19	26.14	15
26.16	10	26.16	23
26.18	24	26.18	14
26.2	14	26.2	9
26.22	17	26.22	13
26.24	17	26.24	15
26.26	18	26.26	13
26.28	16	26.28	11
26.3	16	26.3	21
26.32	13	26.32	15
26.34	17	26.34	20
26.36	16	26.36	20
26.38	16	26.38	10
26.4	16	26.4	11
26.42	14	26.42	12
26.44	14	26.44	14
26.46	18	26.46	9
26.48	17	26.48	12
26.5	11	26.5	13
26.52	18	26.52	10
26.54	12	26.54	12
26.56	11	26.56	16
26.58	20	26.58	15
26.6	16	26.6	13
26.62	16	26.62	15
26.64	19	26.64	6
26.66	13	26.66	10
26.68	10	26.68	15
26.7	16	26.7	15
26.72	15	26.72	15
26.74	16	26.74	12
26.76	12	26.76	16
26.78	18	26.78	8
26.8	11	26.8	19
26.82	8	26.82	14
26.84	19	26.84	9
26.86	17	26.86	15
26.88	11	26.88	10
26.9	10	26.9	13
26.92	9	26.92	15
26.94	11	26.94	17
26.96	6	26.96	15
26.98	11	26.98	21
27	10	27	17
27.02	19	27.02	14
27.04	16	27.04	16
27.06	12	27.06	21
27.08	24	27.08	15
27.1	15	27.1	21
27.12	19	27.12	13
27.14	11	27.14	24
27.16	13	27.16	12
27.18	21	27.18	19
27.2	11	27.2	17
27.22	14	27.22	20
27.24	15	27.24	14
27.26	13	27.26	21
27.28	13	27.28	20
27.3	16	27.3	15
27.32	17	27.32	20
27.34	20	27.34	13
27.36	13	27.36	14
27.38	20	27.38	16
27.4	22	27.4	17
27.42	15	27.42	5
27.44	16	27.44	10
27.46	9	27.46	9
27.48	11	27.48	12
27.5	16	27.5	13
27.52	7	27.52	17
27.54	12	27.54	16
27.56	14	27.56	13
27.58	8	27.58	17
27.6	7	27.6	12
27.62	16	27.62	12
27.64	17	27.64	11
27.66	17	27.66	4
27.68	13	27.68	11
27.7	14	27.7	12
27.72	13	27.72	5
27.74	12	27.74	15
27.76	17	27.76	14
27.78	10	27.78	16
27.8	12	27.8	6
27.82	11	27.82	11
27.84	12	27.84	13
27.86	6	27.86	10
27.88	12	27.88	10
27.9	19	27.9	14
27.92	13	27.92	9
27.94	16	27.94	11
27.96	15	27.96	11
27.98	9	27.98	14
28	13	28	9
28.02	12	28.02	11
28.04	12	28.04	10
28.06	14	28.06	11
28.08	17	28.08	4
28.1	7	28.1	11
28.12	22	28.12	8
28.14	14	28.14	11
28.16	12	28.16	13
28.18	17	28.18	10
28.2	15	28.2	12
28.22	16	28.22	6
28.24	8	28.24	6
28.26	12	28.26	14
28.28	10	28.28	13
28.3	4	28.3	8
28.32	13	28.32	8
28.34	18	28.34	11
28.36	8	28.36	9
28.38	8	28.38	16
28.4	11	28.4	17
28.42	20	28.42	19
28.44	13	28.44	21
28.46	10	28.46	9
28.48	9	28.48	11
28.5	14	28.5	14
28.52	14	28.52	7
28.54	5	28.54	14
28.56	9	28.56	7
28.58	8	28.58	13
28.6	11	28.6	14
28.62	19	28.62	6
28.64	10	28.64	9
28.66	19	28.66	10
28.68	13	28.68	8
28.7	13	28.7	7
28.72	14	28.72	14
28.74	11	28.74	11
28.76	9	28.76	10
28.78	15	28.78	9
28.8	18	28.8	12
28.82	11	28.82	10
28.84	8	28.84	11
28.86	14	28.86	5
28.88	8	28.88	14
28.9	8	28.9	13
28.92	12	28.92	11
28.94	9	28.94	13
28.96	12	28.96	11
28.98	15	28.98	5
29	8	29	13
29.02	16	29.02	10
29.04	12	29.04	10
29.06	12	29.06	9
29.08	9	29.08	10
29.1	12	29.1	6
29.12	8	29.12	10
29.14	10	29.14	9
29.16	8	29.16	15
29.18	18	29.18	13
29.2	12	29.2	7
29.22	10	29.22	7
29.24	12	29.24	12
29.26	8	29.26	7
29.28	10	29.28	6
29.3	11	29.3	10
29.32	11	29.32	14
29.34	15	29.34	11
29.36	12	29.36	14
29.38	14	29.38	12
29.4	17	29.4	10
29.42	9	29.42	11
29.44	14	29.44	7
29.46	4	29.46	12
29.48	10	29.48	10
29.5	15	29.5	9
29.52	13	29.52	13
29.54	11	29.54	13
29.56	12	29.56	11
29.58	8	29.58	12
29.6	8	29.6	5
29.62	9	29.62	6
29.64	10	29.64	7
29.66	11	29.66	12
29.68	6	29.68	13
29.7	11	29.7	10
29.72	8	29.72	6
29.74	9	29.74	12
29.76	11	29.76	12
29.78	11	29.78	6
29.8	10	29.8	11
29.82	16	29.82	11
29.84	9	29.84	6
29.86	15	29.86	12
29.88	11	29.88	7
29.9	4	29.9	8
29.92	14	29.92	12
29.94	8	29.94	10
29.96	9	29.96	8
29.98	6	29.98	12
30	10	30	8
30.02	14	30.02	9
30.04	13	30.04	7
30.06	11	30.06	12
30.08	10	30.08	7
30.1	15	30.1	5
30.12	7	30.12	7
30.14	7	30.14	6
30.16	10	30.16	9
30.18	13	30.18	13
30.2	9	30.2	16
30.22	5	30.22	9
30.24	14	30.24	7
30.26	10	30.26	10
30.28	11	30.28	13
30.3	12	30.3	17
30.32	9	30.32	11
30.34	13	30.34	10
30.36	7	30.36	17
30.38	12	30.38	7
30.4	9	30.4	9
30.42	12	30.42	8
30.44	11	30.44	14
30.46	14	30.46	7
30.48	18	30.48	9
30.5	8	30.5	8
30.52	11	30.52	10
30.54	10	30.54	9
30.56	20	30.56	8
30.58	13	30.58	17
30.6	16	30.6	17
30.62	8	30.62	7
30.64	6	30.64	6
30.66	13	30.66	8
30.68	10	30.68	12
30.7	12	30.7	14
30.72	10	30.72	10
30.74	14	30.74	12
30.76	8	30.76	8
30.78	6	30.78	10
30.8	16	30.8	13
30.82	7	30.82	12
30.84	11	30.84	11
30.86	9	30.86	12
30.88	9	30.88	10
30.9	11	30.9	14
30.92	9	30.92	13
30.94	11	30.94	9
30.96	15	30.96	12
30.98	11	30.98	11
31	13	31	9
31.02	8	31.02	8
31.04	9	31.04	13
31.06	6	31.06	6
31.08	9	31.08	10
31.1	18	31.1	11
31.12	11	31.12	15
31.14	8	31.14	13
31.16	9	31.16	10
31.18	14	31.18	8
31.2	7	31.2	6
31.22	11	31.22	3
31.24	8	31.24	7
31.26	12	31.26	10
31.28	13	31.28	15
31.3	9	31.3	5
31.32	2	31.32	11
31.34	7	31.34	6
31.36	10	31.36	11
31.38	9	31.38	5
31.4	5	31.4	8
31.42	4	31.42	7
31.44	16	31.44	9
31.46	14	31.46	9
31.48	7	31.48	9
31.5	6	31.5	11
31.52	6	31.52	12
31.54	8	31.54	12
31.56	8	31.56	7
31.58	9	31.58	5
31.6	14	31.6	12
31.62	10	31.62	5
31.64	12	31.64	11
31.66	6	31.66	8
31.68	13	31.68	4
31.7	10	31.7	9
31.72	8	31.72	9
31.74	9	31.74	13
31.76	12	31.76	11
31.78	10	31.78	9
31.8	17	31.8	7
31.82	10	31.82	6
31.84	9	31.84	9
31.86	13	31.86	7
31.88	11	31.88	8
31.9	7	31.9	7
31.92	16	31.92	9
31.94	7	31.94	11
31.96	15	31.96	5
31.98	13	31.98	17
32	14	32	4
32.02	7	32.02	14
32.04	13	32.04	6
32.06	10	32.06	7
32.08	6	32.08	8
32.1	7	32.1	8
32.12	8	32.12	13
32.14	7	32.14	12
32.16	2	32.16	7
32.18	10	32.18	8
32.2	16	32.2	13
32.22	7	32.22	6
32.24	7	32.24	9
32.26	7	32.26	6
32.28	10	32.28	7
32.3	13	32.3	8
32.32	9	32.32	10
32.34	14	32.34	3
32.36	8	32.36	10
32.38	2	32.38	6
32.4	10	32.4	6
32.42	8	32.42	7
32.44	10	32.44	11
32.46	8	32.46	12
32.48	8	32.48	7
32.5	12	32.5	12
32.52	9	32.52	7
32.54	6	32.54	9
32.56	11	32.56	7
32.58	16	32.58	9
32.6	9	32.6	14
32.62	12	32.62	1
32.64	7	32.64	9
32.66	13	32.66	9
32.68	11	32.68	5
32.7	11	32.7	11
32.72	6	32.72	9
32.74	7	32.74	8
32.76	11	32.76	9
32.78	8	32.78	8
32.8	6	32.8	5
32.82	13	32.82	10
32.84	8	32.84	10
32.86	12	32.86	9
32.88	9	32.88	8
32.9	12	32.9	12
32.92	3	32.92	15
32.94	17	32.94	8
32.96	5	32.96	11
32.98	10	32.98	8
33	7	33	4
33.02	9	33.02	13
33.04	10	33.04	12
33.06	12	33.06	6
33.08	8	33.08	8
33.1	7	33.1	3
33.12	11	33.12	12
33.14	9	33.14	13
33.16	7	33.16	13
33.18	10	33.18	12
33.2	8	33.2	7
33.22	10	33.22	11
33.24	4	33.24	17
33.26	7	33.26	5
33.28	16	33.28	4
33.3	9	33.3	6
33.32	9	33.32	10
33.34	8	33.34	7
33.36	13	33.36	12
33.38	8	33.38	12
33.4	7	33.4	11
33.42	11	33.42	7
33.44	6	33.44	14
33.46	16	33.46	8
33.48	15	33.48	12
33.5	11	33.5	7
33.52	6	33.52	12
33.54	7	33.54	7
33.56	9	33.56	8
33.58	16	33.58	9
33.6	18	33.6	12
33.62	13	33.62	11
33.64	15	33.64	13
33.66	13	33.66	12
33.68	5	33.68	18
33.7	15	33.7	12
33.72	14	33.72	15
33.74	9	33.74	9
33.76	13	33.76	12
33.78	9	33.78	11
33.8	7	33.8	14
33.82	13	33.82	6
33.84	8	33.84	11
33.86	10	33.86	10
33.88	15	33.88	18
33.9	9	33.9	11
33.92	12	33.92	12
33.94	8	33.94	18
33.96	13	33.96	8
33.98	7	33.98	10
34	6	34	11
34.02	10	34.02	11
34.04	9	34.04	15
34.06	8	34.06	14
34.08	11	34.08	13
34.1	10	34.1	14
34.12	18	34.12	21
34.14	9	34.14	12
34.16	18	34.16	17
34.18	8	34.18	17
34.2	23	34.2	16
34.22	9	34.22	21
34.24	22	34.24	33
34.26	24	34.26	19
34.28	27	34.28	31
34.3	21	34.3	30
34.32	41	34.32	40
34.34	32	34.34	35
34.36	27	34.36	41
34.38	20	34.38	41
34.4	31	34.4	40
34.42	29	34.42	40
34.44	31	34.44	40
34.46	36	34.46	45
34.48	20	34.48	36
34.5	23	34.5	39
34.52	27	34.52	28
34.54	23	34.54	28
34.56	15	34.56	24
34.58	20	34.58	23
34.6	13	34.6	34
34.62	8	34.62	16
34.64	20	34.64	16
34.66	5	34.66	19
34.68	9	34.68	18
34.7	12	34.7	15
34.72	22	34.72	12
34.74	9	34.74	11
34.76	9	34.76	12
34.78	10	34.78	17
34.8	7	34.8	7
34.82	14	34.82	8
34.84	13	34.84	8
34.86	10	34.86	11
34.88	5	34.88	10
34.9	8	34.9	19
34.92	11	34.92	10
34.94	6	34.94	7
34.96	12	34.96	11
34.98	10	34.98	9
35	12	35	6
35.02	2	35.02	14
35.04	5	35.04	4
35.06	8	35.06	4
35.08	9	35.08	17
35.1	8	35.1	11
35.12	14	35.12	8
35.14	3	35.14	10
35.16	12	35.16	10
35.18	9	35.18	10
35.2	6	35.2	10
35.22	6	35.22	8
35.24	9	35.24	11
35.26	10	35.26	12
35.28	11	35.28	14
35.3	9	35.3	11
35.32	16	35.32	18
35.34	8	35.34	8
35.36	7	35.36	14
35.38	13	35.38	12
35.4	9	35.4	10
35.42	10	35.42	15
35.44	10	35.44	14
35.46	11	35.46	14
35.48	9	35.48	7
35.5	13	35.5	8
35.52	14	35.52	6
35.54	12	35.54	10
35.56	10	35.56	7
35.58	6	35.58	5
35.6	6	35.6	5
35.62	6	35.62	5
35.64	8	35.64	10
35.66	10	35.66	10
35.68	7	35.68	9
35.7	8	35.7	8
35.72	10	35.72	5
35.74	6	35.74	5
35.76	11	35.76	8
35.78	9	35.78	4
35.8	13	35.8	9
35.82	13	35.82	12
35.84	7	35.84	10
35.86	6	35.86	7
35.88	6	35.88	11
35.9	13	35.9	7
35.92	9	35.92	7
35.94	10	35.94	6
35.96	15	35.96	4
35.98	11	35.98	5
36	8	36	8
36.02	4	36.02	6
36.04	7	36.04	8
36.06	15	36.06	5
36.08	7	36.08	11
36.1	6	36.1	10
36.12	9	36.12	7
36.14	7	36.14	11
36.16	11	36.16	6
36.18	9	36.18	12
36.2	8	36.2	10
36.22	9	36.22	2
36.24	8	36.24	3
36.26	4	36.26	5
36.28	7	36.28	11
36.3	6	36.3	9
36.32	6	36.32	15
36.34	7	36.34	8
36.36	7	36.36	5
36.38	7	36.38	16
36.4	8	36.4	11
36.42	5	36.42	9
36.44	8	36.44	8
36.46	14	36.46	8
36.48	8	36.48	6
36.5	8	36.5	10
36.52	9	36.52	9
36.54	12	36.54	5
36.56	5	36.56	3
36.58	9	36.58	8
36.6	9	36.6	5
36.62	8	36.62	15
36.64	14	36.64	8
36.66	8	36.66	6
36.68	7	36.68	7
36.7	10	36.7	11
36.72	12	36.72	7
36.74	8	36.74	5
36.76	4	36.76	5
36.78	6	36.78	5
36.8	6	36.8	10
36.82	12	36.82	8
36.84	6	36.84	10
36.86	7	36.86	12
36.88	10	36.88	6
36.9	13	36.9	14
36.92	8	36.92	6
36.94	11	36.94	6
36.96	7	36.96	9
36.98	10	36.98	14
37	8	37	10
37.02	10	37.02	11
37.04	17	37.04	14
37.06	6	37.06	14
37.08	7	37.08	9
37.1	13	37.1	12
37.12	8	37.12	13
37.14	8	37.14	11
37.16	6	37.16	12
37.18	10	37.18	13
37.2	11	37.2	6
37.22	6	37.22	14
37.24	7	37.24	8
37.26	8	37.26	8
37.28	8	37.28	5
37.3	3	37.3	7
37.32	2	37.32	4
37.34	6	37.34	10
37.36	8	37.36	16
37.38	13	37.38	10
37.4	8	37.4	12
37.42	9	37.42	5
37.44	8	37.44	9
37.46	6	37.46	7
37.48	4	37.48	6
37.5	5	37.5	10
37.52	5	37.52	5
37.54	10	37.54	5
37.56	10	37.56	4
37.58	9	37.58	7
37.6	13	37.6	7
37.62	7	37.62	8
37.64	10	37.64	7
37.66	2	37.66	2
37.68	10	37.68	3
37.7	3	37.7	10
37.72	5	37.72	7
37.74	14	37.74	10
37.76	7	37.76	15
37.78	8	37.78	6
37.8	6	37.8	10
37.82	9	37.82	6
37.84	12	37.84	7
37.86	10	37.86	7
37.88	9	37.88	7
37.9	4	37.9	8
37.92	12	37.92	9
37.94	6	37.94	5
37.96	11	37.96	10
37.98	4	37.98	7
38	5	38	7
38.02	6	38.02	8
38.04	7	38.04	6
38.06	12	38.06	4
38.08	10	38.08	7
38.1	10	38.1	3
38.12	11	38.12	6
38.14	7	38.14	10
38.16	9	38.16	4
38.18	10	38.18	8
38.2	9	38.2	9
38.22	7	38.22	10
38.24	6	38.24	6
38.26	9	38.26	17
38.28	11	38.28	12
38.3	3	38.3	10
38.32	5	38.32	9
38.34	8	38.34	8
38.36	8	38.36	6
38.38	9	38.38	10
38.4	9	38.4	5
38.42	15	38.42	8
38.44	8	38.44	2
38.46	4	38.46	10
38.48	6	38.48	8
38.5	6	38.5	6
38.52	13	38.52	9
38.54	10	38.54	5
38.56	11	38.56	5
38.58	10	38.58	7
38.6	12	38.6	11
38.62	9	38.62	12
38.64	21	38.64	16
38.66	8	38.66	12
38.68	12	38.68	9
38.7	11	38.7	15
38.72	14	38.72	13
38.74	8	38.74	6
38.76	11	38.76	21
38.78	13	38.78	21
38.8	16	38.8	16
38.82	14	38.82	23
38.84	17	38.84	23
38.86	22	38.86	17
38.88	24	38.88	27
38.9	19	38.9	17
38.92	21	38.92	28
38.94	18	38.94	23
38.96	20	38.96	20
38.98	19	38.98	22
39	31	39	27
39.02	26	39.02	32
39.04	20	39.04	25
39.06	24	39.06	32
39.08	22	39.08	27
39.1	16	39.1	25
39.12	17	39.12	18
39.14	16	39.14	16
39.16	15	39.16	13
39.18	15	39.18	22
39.2	17	39.2	18
39.22	11	39.22	16
39.24	15	39.24	13
39.26	15	39.26	12
39.28	7	39.28	16
39.3	9	39.3	18
39.32	5	39.32	6
39.34	11	39.34	15
39.36	8	39.36	6
39.38	14	39.38	11
39.4	8	39.4	12
39.42	8	39.42	12
39.44	11	39.44	6
39.46	11	39.46	9
39.48	13	39.48	12
39.5	6	39.5	8
39.52	9	39.52	10
39.54	8	39.54	23
39.56	4	39.56	14
39.58	9	39.58	6
39.6	7	39.6	14
39.62	11	39.62	3
39.64	3	39.64	9
39.66	12	39.66	9
39.68	5	39.68	7
39.7	6	39.7	8
39.72	7	39.72	6
39.74	11	39.74	7
39.76	10	39.76	5
39.78	12	39.78	2
39.8	5	39.8	8
39.82	5	39.82	8
39.84	7	39.84	11
39.86	6	39.86	9
39.88	7	39.88	4
39.9	6	39.9	8
39.92	6	39.92	12
39.94	12	39.94	6
39.96	6	39.96	6
39.98	5	39.98	5
40	9	40	5
40.02	8	40.02	8
40.04	1	40.04	6
40.06	4	40.06	9
40.08	5	40.08	3
40.1	6	40.1	10
40.12	7	40.12	6
40.14	10	40.14	4
40.16	10	40.16	3
40.18	14	40.18	8
40.2	2	40.2	5
40.22	6	40.22	6
40.24	3	40.24	5
40.26	8	40.26	9
40.28	9	40.28	6
40.3	5	40.3	11
40.32	3	40.32	4
40.34	7	40.34	8
40.36	5	40.36	8
40.38	7	40.38	7
40.4	6	40.4	7
40.42	9	40.42	2
40.44	4	40.44	6
40.46	4	40.46	5
40.48	4	40.48	7
40.5	9	40.5	2
40.52	2	40.52	11
40.54	7	40.54	8
40.56	4	40.56	7
40.58	6	40.58	3
40.6	4	40.6	6
40.62	10	40.62	7
40.64	8	40.64	9
40.66	9	40.66	7
40.68	12	40.68	6
40.7	6	40.7	5
40.72	4	40.72	10
40.74	4	40.74	2
40.76	6	40.76	7
40.78	5	40.78	8
40.8	7	40.8	4
40.82	12	40.82	7
40.84	3	40.84	4
40.86	14	40.86	5
40.88	7	40.88	6
40.9	3	40.9	5
40.92	8	40.92	2
40.94	8	40.94	7
40.96	5	40.96	3
40.98	7	40.98	12
41	5	41	10
41.02	7	41.02	4
41.04	5	41.04	9
41.06	4	41.06	9
41.08	8	41.08	5
41.1	8	41.1	4
41.12	7	41.12	8
41.14	8	41.14	9
41.16	9	41.16	6
41.18	3	41.18	5
41.2	3	41.2	6
41.22	4	41.22	5
41.24	4	41.24	4
41.26	8	41.26	4
41.28	2	41.28	2
41.3	7	41.3	10
41.32	8	41.32	7
41.34	5	41.34	6
41.36	1	41.36	4
41.38	9	41.38	11
41.4	6	41.4	7
41.42	8	41.42	7
41.44	7	41.44	1
41.46	4	41.46	10
41.48	3	41.48	9
41.5	11	41.5	10
41.52	6	41.52	6
41.54	3	41.54	8
41.56	8	41.56	11
41.58	5	41.58	7
41.6	9	41.6	8
41.62	6	41.62	8
41.64	10	41.64	11
41.66	5	41.66	4
41.68	14	41.68	6
41.7	3	41.7	2
41.72	7	41.72	5
41.74	5	41.74	7
41.76	5	41.76	4
41.78	4	41.78	6
41.8	9	41.8	3
41.82	11	41.82	9
41.84	9	41.84	5
41.86	6	41.86	7
41.88	7	41.88	5
41.9	8	41.9	3
41.92	4	41.92	10
41.94	6	41.94	9
41.96	4	41.96	9
41.98	3	41.98	3
42	5	42	4
42.02	12	42.02	3
42.04	8	42.04	9
42.06	5	42.06	6
42.08	7	42.08	3
42.1	4	42.1	5
42.12	6	42.12	6
42.14	6	42.14	7
42.16	10	42.16	5
42.18	5	42.18	2
42.2	5	42.2	5
42.22	8	42.22	8
42.24	10	42.24	7
42.26	8	42.26	8
42.28	6	42.28	11
42.3	6	42.3	6
42.32	10	42.32	5
42.34	9	42.34	8
42.36	3	42.36	3
42.38	7	42.38	5
42.4	6	42.4	10
42.42	8	42.42	3
42.44	8	42.44	5
42.46	6	42.46	7
42.48	4	42.48	9
42.5	11	42.5	2
42.52	6	42.52	7
42.54	8	42.54	7
42.56	7	42.56	3
42.58	5	42.58	8
42.6	6	42.6	6
42.62	8	42.62	11
42.64	7	42.64	14
42.66	5	42.66	7
42.68	12	42.68	8
42.7	7	42.7	4
42.72	9	42.72	4
42.74	4	42.74	7
42.76	5	42.76	8
42.78	9	42.78	5
42.8	8	42.8	8
42.82	10	42.82	4
42.84	8	42.84	10
42.86	5	42.86	4
42.88	7	42.88	11
42.9	7	42.9	4
42.92	14	42.92	3
42.94	2	42.94	9
42.96	3	42.96	5
42.98	9	42.98	6
43	6	43	6
43.02	11	43.02	6
43.04	3	43.04	1
43.06	4	43.06	2
43.08	9	43.08	5
43.1	10	43.1	13
43.12	4	43.12	5
43.14	8	43.14	4
43.16	7	43.16	5
43.18	7	43.18	8
43.2	6	43.2	2
43.22	11	43.22	7
43.24	12	43.24	8
43.26	4	43.26	12
43.28	8	43.28	6
43.3	9	43.3	8
43.32	5	43.32	8
43.34	12	43.34	3
43.36	4	43.36	3
43.38	11	43.38	4
43.4	6	43.4	13
43.42	16	43.42	7
43.44	7	43.44	4
43.46	8	43.46	4
43.48	5	43.48	10
43.5	8	43.5	6
43.52	8	43.52	4
43.54	12	43.54	4
43.56	5	43.56	7
43.58	13	43.58	14
43.6	11	43.6	10
43.62	9	43.62	8
43.64	10	43.64	6
43.66	11	43.66	16
43.68	7	43.68	9
43.7	7	43.7	12
43.72	7	43.72	16
43.74	9	43.74	6
43.76	9	43.76	9
43.78	4	43.78	9
43.8	5	43.8	4
43.82	12	43.82	5
43.84	10	43.84	7
43.86	10	43.86	8
43.88	12	43.88	9
43.9	16	43.9	7
43.92	2	43.92	5
43.94	5	43.94	8
43.96	5	43.96	6
43.98	13	43.98	12
44	5	44	15
44.02	8	44.02	10
44.04	6	44.04	12
44.06	5	44.06	4
44.08	6	44.08	4
44.1	8	44.1	10
44.12	8	44.12	9
44.14	9	44.14	14
44.16	9	44.16	12
44.18	8	44.18	7
44.2	7	44.2	3
44.22	7	44.22	11
44.24	9	44.24	10
44.26	9	44.26	6
44.28	12	44.28	6
44.3	13	44.3	13
44.32	5	44.32	12
44.34	15	44.34	16
44.36	15	44.36	12
44.38	17	44.38	19
44.4	17	44.4	30
44.42	28	44.42	39
44.44	37	44.44	25
44.46	34	44.46	52
44.48	73	44.48	56
44.5	69	44.5	74
44.52	100	44.52	79
44.54	123	44.54	91
44.56	166	44.56	86
44.58	186	44.58	93
44.6	178	44.6	90
44.62	168	44.62	106
44.64	190	44.64	97
44.66	124	44.66	110
44.68	119	44.68	116
44.7	123	44.7	90
44.72	106	44.72	89
44.74	76	44.74	59
44.76	76	44.76	57
44.78	58	44.78	54
44.8	47	44.8	42
44.82	28	44.82	36
44.84	24	44.84	39
44.86	18	44.86	26
44.88	6	44.88	14
44.9	17	44.9	22
44.92	17	44.92	12
44.94	9	44.94	11
44.96	10	44.96	8
44.98	14	44.98	12
45	10	45	6
45.02	9	45.02	4
45.04	13	45.04	11
45.06	11	45.06	1
45.08	12	45.08	8
45.1	7	45.1	4
45.12	9	45.12	5
45.14	12	45.14	10
45.16	9	45.16	10
45.18	13	45.18	6
45.2	8	45.2	5
45.22	10	45.22	7
45.24	8	45.24	6
45.26	7	45.26	8
45.28	5	45.28	6
45.3	8	45.3	11
45.32	3	45.32	8
45.34	8	45.34	7
45.36	9	45.36	5
45.38	11	45.38	7
45.4	5	45.4	6
45.42	3	45.42	6
45.44	8	45.44	4
45.46	2	45.46	7
45.48	15	45.48	5
45.5	8	45.5	6
45.52	6	45.52	6
45.54	7	45.54	8
45.56	8	45.56	10
45.58	10	45.58	9
45.6	10	45.6	5
45.62	5	45.62	9
45.64	3	45.64	8
45.66	10	45.66	11
45.68	6	45.68	7
45.7	6	45.7	10
45.72	13	45.72	12
45.74	9	45.74	9
45.76	6	45.76	12
45.78	11	45.78	5
45.8	5	45.8	4
45.82	9	45.82	8
45.84	6	45.84	5
45.86	7	45.86	2
45.88	8	45.88	5
45.9	8	45.9	9
45.92	8	45.92	4
45.94	6	45.94	5
45.96	7	45.96	2
45.98	6	45.98	11
46	13	46	8
46.02	8	46.02	6
46.04	8	46.04	9
46.06	13	46.06	8
46.08	9	46.08	13
46.1	7	46.1	13
46.12	13	46.12	14
46.14	18	46.14	13
46.16	17	46.16	11
46.18	5	46.18	8
46.2	6	46.2	17
46.22	19	46.22	7
46.24	13	46.24	10
46.26	9	46.26	14
46.28	13	46.28	19
46.3	16	46.3	10
46.32	13	46.32	11
46.34	13	46.34	12
46.36	11	46.36	15
46.38	16	46.38	9
46.4	19	46.4	20
46.42	22	46.42	23
46.44	20	46.44	21
46.46	16	46.46	18
46.48	20	46.48	21
46.5	16	46.5	32
46.52	12	46.52	12
46.54	13	46.54	16
46.56	17	46.56	20
46.58	8	46.58	20
46.6	14	46.6	19
46.62	17	46.62	17
46.64	10	46.64	13
46.66	20	46.66	18
46.68	11	46.68	22
46.7	16	46.7	8
46.72	18	46.72	15
46.74	14	46.74	19
46.76	16	46.76	23
46.78	20	46.78	18
46.8	10	46.8	13
46.82	8	46.82	19
46.84	11	46.84	16
46.86	13	46.86	14
46.88	12	46.88	11
46.9	11	46.9	11
46.92	8	46.92	10
46.94	12	46.94	7
46.96	8	46.96	15
46.98	10	46.98	12
47	6	47	14
47.02	12	47.02	10
47.04	10	47.04	4
47.06	11	47.06	6
47.08	10	47.08	8
47.1	9	47.1	6
47.12	9	47.12	10
47.14	6	47.14	7
47.16	8	47.16	10
47.18	12	47.18	12
47.2	9	47.2	8
47.22	8	47.22	5
47.24	6	47.24	4
47.26	7	47.26	9
47.28	7	47.28	8
47.3	4	47.3	5
47.32	7	47.32	11
47.34	5	47.34	8
47.36	13	47.36	8
47.38	9	47.38	10
47.4	4	47.4	6
47.42	6	47.42	3
47.44	4	47.44	4
47.46	13	47.46	8
47.48	11	47.48	13
47.5	10	47.5	9
47.52	5	47.52	2
47.54	6	47.54	5
47.56	8	47.56	9
47.58	8	47.58	4
47.6	6	47.6	9
47.62	8	47.62	7
47.64	6	47.64	10
47.66	5	47.66	4
47.68	3	47.68	7
47.7	7	47.7	5
47.72	5	47.72	6
47.74	5	47.74	9
47.76	11	47.76	9
47.78	6	47.78	8
47.8	11	47.8	7
47.82	13	47.82	3
47.84	5	47.84	8
47.86	6	47.86	9
47.88	7	47.88	6
47.9	10	47.9	11
47.92	4	47.92	5
47.94	4	47.94	6
47.96	3	47.96	4
47.98	5	47.98	11
48	3	48	11
48.02	9	48.02	5
48.04	6	48.04	7
48.06	6	48.06	5
48.08	6	48.08	10
48.1	4	48.1	8
48.12	8	48.12	7
48.14	9	48.14	8
48.16	6	48.16	4
48.18	5	48.18	13
48.2	10	48.2	8
48.22	5	48.22	5
48.24	3	48.24	6
48.26	12	48.26	5
48.28	9	48.28	5
48.3	2	48.3	7
48.32	11	48.32	9
48.34	4	48.34	5
48.36	7	48.36	3
48.38	14	48.38	7
48.4	7	48.4	2
48.42	5	48.42	11
48.44	4	48.44	13
48.46	6	48.46	12
48.48	5	48.48	5
48.5	2	48.5	7
48.52	6	48.52	7
48.54	8	48.54	6
48.56	7	48.56	4
48.58	4	48.58	7
48.6	0	48.6	3
48.62	10	48.62	3
48.64	13	48.64	5
48.66	4	48.66	13
48.68	6	48.68	4
48.7	4	48.7	4
48.72	7	48.72	8
48.74	8	48.74	5
48.76	5	48.76	7
48.78	2	48.78	4
48.8	7	48.8	5
48.82	4	48.82	11
48.84	7	48.84	6
48.86	7	48.86	2
48.88	8	48.88	9
48.9	5	48.9	8
48.92	10	48.92	8
48.94	1	48.94	8
48.96	4	48.96	10
48.98	9	48.98	9
49	7	49	8
49.02	5	49.02	5
49.04	7	49.04	4
49.06	8	49.06	4
49.08	12	49.08	4
49.1	8	49.1	11
49.12	10	49.12	9
49.14	8	49.14	4
49.16	7	49.16	8
49.18	6	49.18	5
49.2	11	49.2	7
49.22	6	49.22	9
49.24	8	49.24	12
49.26	6	49.26	11
49.28	8	49.28	4
49.3	7	49.3	6
49.32	3	49.32	3
49.34	9	49.34	2
49.36	9	49.36	6
49.38	1	49.38	10
49.4	11	49.4	10
49.42	8	49.42	8
49.44	9	49.44	3
49.46	7	49.46	6
49.48	10	49.48	5
49.5	7	49.5	4
49.52	11	49.52	5
49.54	7	49.54	3
49.56	5	49.56	7
49.58	9	49.58	4
49.6	3	49.6	3
49.62	6	49.62	6
49.64	6	49.64	7
49.66	9	49.66	4
49.68	5	49.68	10
49.7	8	49.7	6
49.72	3	49.72	7
49.74	6	49.74	0
49.76	5	49.76	11
49.78	3	49.78	1
49.8	3	49.8	3
49.82	5	49.82	4
49.84	3	49.84	4
49.86	6	49.86	2
49.88	3	49.88	7
49.9	10	49.9	6
49.92	7	49.92	7
[truncated: 1,504 more rows]

## Sheet: Figure 2
Figure 2a									Figure 2b																				Figure 2c					Figure 2d
	PW12-CoFe LDH/NF		CoFe LDH/NF		RuO2/NF		NF			1.42 V-1.52 V																			PW12-CoFe LDH/NF		CoFe LDH/NF			Time (h)	Potential (V vs. RHE)
Potential (V vs. RHE)	j (mA cm−2)	Potential (V vs. RHE)	j (mA cm−2)	Potential (V vs. RHE)	j (mA cm−2)	Potential (V vs. RHE)	j (mA cm−2)			PW12-CoFe LDH/NF									CoFe LDH/NF										Time (h)	Potential (V vs. RHE)	Time (h)	Potential (V vs. RHE)		0.01667	2.446
1.57358	1002	1.64592	1001.2	1.755	1000	1.80059	166.2		Log [frequency (Hz)]	-Phase angle (θ)																			0.0167	2.0489	0.01667	2.1294		0.03333	2.4389
1.57406	998.8	1.64569	999.6	1.75508	998	1.79999	165.48		4.99978	-15.13	-12.72	-12.64	-12.72	-12.72	-12.8	-12.96	-12.88	-13.122	-14.1	-14.1	-14	-14	-14	-14	-13.9	-14	-13.9		0.03337	2.0475	0.03333	2.1301		0.05	2.4594
1.57324	998.4	1.64527	998.4	1.75451	997.2	1.79932	164.88		4.91656	-13.06	-10.88	-10.8	-10.88	-10.88	-10.96	-11.04	-10.96	-11.178	-12	-12	-12	-11.9	-11.9	-11.9	-11.8	-11.9	-11.9		0.05003	2.0484	0.05	2.1328		0.06667	2.4459
1.57335	996	1.64504	996.8	1.75416	996	1.79884	163.92		4.83327	-4.15	-2.96	-2.96	-2.96	-2.96	-3.04	-3.12	-3.04	-3.159	-10.1	-10.1	-10	-10	-10	-10	-9.9	-10	-10		0.0667	2.0492	0.06667	2.1376		0.08333	2.4389
1.57309	994.4	1.64501	994.8	1.75467	993.2	1.7982	163.28		4.75012	-3.52	-2.4	-2.4	-2.4	-2.4	-2.48	-2.48	-2.48	-2.592	-4.7	-4.7	-4.7	-4.7	-4.6	-4.6	-4.6	-4.6	-4.6		0.08337	2.0499	0.08333	2.1357		0.1	2.4473
1.57339	991.6	1.64536	992	1.75518	990.4	1.79764	162.48		4.66689	-1.63	-0.72	-0.64	-0.64	-0.64	-0.72	-0.8	-0.72	-0.81	-2.1	-2.1	-2.1	-2.1	-2.1	-2.1	-2	-2.1	-2.1		0.10003	2.0489	0.1	2.1346		0.11667	2.4418
1.5735	989.2	1.64475	991.2	1.75548	988	1.79697	161.88		4.58354	-2.44	-1.36	-1.36	-1.36	-1.36	-1.36	-1.44	-1.36	-1.458	-0.5	-0.5	-0.4	-0.4	-0.4	-0.4	-0.4	-0.4	-0.4		0.1167	2.0493	0.11667	2.1362		0.13333	2.4342
1.57305	988	1.64452	989.6	1.75556	986	1.79638	161.12		4.50024	-2.08	-1.04	-1.04	-1.04	-1.04	-1.04	-1.04	-1.04	-1.134	-0.4	-0.4	-0.4	-0.4	-0.4	-0.4	-0.3	-0.4	-0.4		0.13337	2.0487	0.13333	2.1359		0.15	2.4245
1.57353	984.8	1.64448	987.6	1.75521	984.8	1.79578	160.4		4.41697	-2.17	-1.12	-1.12	-1.12	-1.12	-1.12	-1.12	-1.12	-1.215	-0.4	-0.4	-0.4	-0.4	-0.4	-0.4	-0.3	-0.4	-0.3		0.15003	2.049	0.15	2.1377		0.16667	2.4112
1.57364	982.4	1.64368	987.2	1.75442	984.4	1.79518	159.68		4.33304	-1.81	-0.8	-0.72	-0.72	-0.72	-0.8	-0.8	-0.8	-0.81	-0.5	-0.5	-0.5	-0.5	-0.5	-0.5	-0.5	-0.5	-0.5		0.1667	2.049	0.16667	2.138		0.18333	2.4198
1.57431	978.8	1.64287	986.8	1.75429	982.8	1.79468	158.76		4.24969	-1.63	-0.56	-0.56	-0.56	-0.56	-0.56	-0.56	-0.56	-0.648	-0.4	-0.4	-0.4	-0.4	-0.3	-0.3	-0.3	-0.4	-0.3		0.18337	2.0496	0.18333	2.1354		0.2	2.418
1.57386	977.6	1.64303	984.4	1.75415	981.2	1.7941	158		4.16732	-1.36	-0.32	-0.32	-0.32	-0.32	-0.32	-0.32	-0.32	-0.324	-0.2	-0.2	-0.2	-0.2	-0.2	-0.2	-0.2	-0.2	-0.2		0.20003	2.0493	0.2	2.1391		0.21667	2.4116
1.5736	976	1.64357	981.2	1.7538	980	1.79345	157.36		4.08314	-1.18	-0.16	-0.16	-0.16	-0.16	-0.16	-0.16	-0.16	-0.243	0	-0.1	0	0	0	0	0	0	0		0.2167	2.0496	0.21667	2.1385		0.23333	2.411
1.57371	973.6	1.64315	980	1.75345	978.8	1.79285	156.64		4.00043	-1	0	0	0	0	0	0	0	0	0.1	0.1	0.1	0.1	0.1	0.1	0.1	0.1	0.1		0.23337	2.049	0.23333	2.1413		0.25	2.4113
1.57271	973.6	1.64196	980.4	1.7531	977.6	1.79229	155.84		3.91656	-0.91	0.08	0.08	0.08	0.08	0.08	0.08	0.08	0.081	0.3	0.3	0.3	0.3	0.3	0.3	0.3	0.3	0.3		0.25003	2.0482	0.25	2.1394		0.26667	2.3986
1.57116	974.8	1.64231	977.6	1.75188	978	1.79155	155.36		3.83327	-0.73	0.16	0.16	0.16	0.16	0.16	0.16	0.16	0.162	0.4	0.4	0.4	0.4	0.4	0.4	0.4	0.4	0.4		0.2667	2.0501	0.26667	2.1387		0.28333	2.4036
1.57182	971.2	1.64247	975.2	1.75196	976	1.7909	154.72		3.75012	-0.73	0.24	0.24	0.24	0.24	0.24	0.24	0.24	0.243	0.5	0.4	0.4	0.5	0.5	0.5	0.5	0.5	0.5		0.28337	2.0482	0.28333	2.1373		0.3	2.3989
1.5723	968	1.64262	972.8	1.75161	974.8	1.79026	154.08		3.6668	-0.64	0.32	0.32	0.32	0.32	0.32	0.32	0.32	0.324	0.5	0.5	0.5	0.5	0.5	0.5	0.5	0.6	0.6		0.30003	2.0503	0.3	2.1385		0.31667	2.4037
1.57241	965.6	1.64259	970.8	1.7519	972.4	1.78963	153.4		3.58354	-0.55	0.4	0.4	0.4	0.4	0.4	0.4	0.4	0.405	0.6	0.6	0.6	0.6	0.6	0.6	0.6	0.6	0.6		0.3167	2.0499	0.31667	2.1399		0.33333	2.3998
1.5716	965.2	1.64217	969.6	1.75134	971.6	1.78896	152.8		3.50024	-0.46	0.48	0.4	0.48	0.48	0.48	0.48	0.4	0.486	0.6	0.6	0.6	0.7	0.7	0.7	0.7	0.7	0.7		0.33337	2.0492	0.33333	2.1399		0.35	2.3899
1.57115	964	1.64175	968.4	1.7499	972.4	1.78836	152.08		3.41697	-0.46	0.48	0.48	0.48	0.48	0.48	0.48	0.48	0.486	0.7	0.7	0.7	0.7	0.7	0.7	0.7	0.8	0.8		0.35003	2.0493	0.35	2.1404		0.36667	2.3882
1.57163	960.8	1.64055	968.8	1.74955	971.2	1.78775	151.36		3.33304	-0.37	0.56	0.56	0.56	0.56	0.56	0.56	0.56	0.567	0.8	0.8	0.8	0.8	0.8	0.8	0.8	0.8	0.8		0.3667	2.0507	0.36667	2.1404		0.38333	2.3915
1.57174	958.4	1.64033	967.2	1.74942	969.6	1.78713	150.68		3.24969	-0.28	0.56	0.56	0.56	0.56	0.56	0.56	0.56	0.567	0.9	0.8	0.9	0.9	0.9	0.9	0.9	0.9	0.9		0.38337	2.0503	0.38333	2.1399		0.4	2.382
1.57148	956.8	1.64029	965.2	1.74885	968.8	1.78652	149.96		3.16732	-0.28	0.64	0.64	0.64	0.64	0.64	0.64	0.64	0.648	0.9	0.9	0.9	1	1	1	1	1	1		0.40003	2.0495	0.4	2.1383		0.41667	2.3812
1.57122	955.2	1.64045	962.8	1.74806	968.4	1.78594	149.2		3.08314	-0.19	0.72	0.72	0.72	0.64	0.72	0.72	0.64	0.729	1	1	1	1	1.1	1.1	1.1	1.1	1.1		0.4167	2.0489	0.41667	2.1374		0.43333	2.3832
1.57115	953.2	1.63984	962	1.74771	967.2	1.78536	148.44		3.00043	-0.19	0.72	0.72	0.72	0.64	0.72	0.72	0.64	0.729	1	1	1.1	1.1	1.1	1.1	1.1	1.1	1.1		0.43337	2.0482	0.43333	2.1404		0.45	2.3826
1.57052	952.4	1.63922	961.2	1.74844	964	1.78469	147.84		2.91656	-0.19	0.72	0.64	0.64	0.64	0.64	0.72	0.64	0.648	1.1	1.1	1.1	1.1	1.1	1.1	1.1	1.2	1.2		0.45003	2.0468	0.45	2.1363		0.46667	2.3873
1.57026	950.8	1.63919	959.2	1.74852	962	1.78415	147		2.8348	-0.19	0.72	0.72	0.72	0.72	0.72	0.72	0.72	0.729	1.1	1.1	1.2	1.2	1.2	1.2	1.2	1.2	1.2		0.4667	2.0467	0.46667	2.1383		0.48333	2.3842
1.57	949.2	1.63896	957.6	1.74752	962	1.78361	146.16		2.74935	-0.1	0.72	0.72	0.72	0.72	0.72	0.72	0.72	0.729	1.2	1.2	1.3	1.3	1.3	1.3	1.3	1.3	1.3		0.48337	2.0464	0.48333	2.136		0.5	2.389
1.57029	946.4	1.6395	954.4	1.74674	961.6	1.78307	145.32		2.66642	-0.01	0.8	0.8	0.8	0.8	0.8	0.8	0.8	0.81	1.3	1.3	1.4	1.4	1.4	1.4	1.5	1.5	1.5		0.50003	2.0482	0.5	2.1396		0.51667	2.3837
1.56985	945.2	1.63927	952.8	1.74617	960.8	1.78251	144.52		2.58081	0.08	0.88	0.88	0.88	0.88	0.88	0.88	0.88	0.891	1.5	1.5	1.5	1.6	1.6	1.6	1.6	1.6	1.6		0.5167	2.0465	0.51667	2.138		0.53333	2.3843
1.56977	943.2	1.63847	952.4	1.74538	960.4	1.78195	143.72		2.50161	0.17	0.96	0.96	0.96	0.96	0.96	0.96	0.96	0.972	1.6	1.6	1.7	1.7	1.7	1.7	1.7	1.8	1.8		0.53337	2.0467	0.53333	2.1402		0.55	2.3876
1.57025	940	1.63843	950.4	1.74568	958	1.78137	142.96		2.41296	0.26	1.04	1.04	1.04	0.96	1.04	1.04	1.04	1.053	1.7	1.7	1.8	1.8	1.8	1.8	1.9	1.9	1.9		0.55003	2.0459	0.55	2.1374		0.56667	2.3877
1.56962	939.2	1.63801	949.2	1.74619	955.2	1.78079	142.2		2.33203	0.35	1.12	1.12	1.12	1.04	1.04	1.12	1.12	1.134	1.9	1.9	2	2	2	2	2	2.1	2.1		0.5667	2.0459	0.56667	2.1408		0.58333	2.3921
1.56918	938	1.6374	948.4	1.74433	956.8	1.78019	141.48		2.24502	0.44	1.2	1.2	1.12	1.12	1.12	1.2	1.12	1.215	2	2	2.1	2.1	2.1	2.1	2.2	2.2	2.2		0.58337	2.0453	0.58333	2.1402		0.6	2.3944
1.5691	936	1.63678	947.6	1.74484	954	1.77965	140.64		2.16584	0.53	1.28	1.2	1.2	1.2	1.2	1.28	1.2	1.296	2.1	2.2	2.3	2.3	2.3	2.3	2.3	2.4	2.4		0.60003	2.0461	0.6	2.1396		0.61667	2.3936
1.56866	934.8	1.63733	944.4	1.74535	951.2	1.77907	139.88		2.08672	0.53	1.28	1.28	1.28	1.28	1.28	1.28	1.28	1.296	2.3	2.3	2.4	2.4	2.4	2.4	2.5	2.5	2.5		0.6167	2.0447	0.61667	2.1396		0.63333	2.3925
1.56877	932.4	1.6371	942.8	1.74392	952	1.77848	139.12		1.98972	0.44	1.28	1.2	1.2	1.2	1.2	1.2	1.2	1.215	2.2	2.3	2.4	2.4	2.4	2.4	2.5	2.5	2.5		0.63337	2.0447	0.63333	2.1402		0.65	2.3916
1.56869	930.4	1.63629	942.4	1.74314	951.6	1.77786	138.44		1.91666	0.35	1.12	1.12	1.12	1.12	1.12	1.12	1.12	1.134	2.2	2.2	2.3	2.4	2.4	2.4	2.4	2.5	2.5		0.65003	2.0445	0.65	2.1383		0.66667	2.3918
1.56899	927.6	1.63587	941.2	1.74322	949.6	1.77725	137.72		1.83334	0.44	1.2	1.2	1.2	1.12	1.2	1.2	1.2	1.215	2.3	2.4	2.5	2.5	2.5	2.6	2.6	2.6	2.6		0.6667	2.0456	0.66667	2.1399		0.68333	2.391
1.56947	924.4	1.63642	938	1.74394	946.4	1.77665	137		1.74997	0.62	1.36	1.36	1.36	1.28	1.28	1.28	1.28	1.377	2.6	2.7	2.8	2.8	2.8	2.8	2.9	2.9	2.9		0.68337	2.0461	0.68333	2.1366		0.7	2.3936
1.56939	922.4	1.63599	936.8	1.74381	944.8	1.77607	136.24		1.66671	0.8	1.52	1.52	1.52	1.52	1.52	1.52	1.52	1.539	2.9	3	3.1	3.2	3.1	3.2	3.2	3.3	3.3		0.70003	2.0464	0.7	2.1387		0.71667	2.3944
1.56839	922.4	1.63577	935.2	1.74389	942.8	1.77538	135.68		1.58331	1.07	1.76	1.76	1.76	1.68	1.68	1.68	1.68	1.782	3.2	3.3	3.5	3.5	3.5	3.5	3.6	3.6	3.6		0.7167	2.047	0.71667	2.1396		0.73333	2.3921
1.56832	920.4	1.63535	934	1.74397	940.8	1.77477	134.96		1.49996	1.34	2	1.92	1.92	1.92	1.92	1.84	1.92	1.944	3.6	3.7	3.8	3.9	3.9	3.9	3.9	4	4		0.73337	2.0461	0.73333	2.1401		0.75	2.3958
1.56824	918.4	1.63492	932.8	1.74362	939.6	1.77399	134.56		1.41664	1.52	2.16	2.16	2.16	2.08	2.16	2	2.08	2.106	4	4	4.2	4.3	4.2	4.3	4.3	4.4	4.4		0.75003	2.0467	0.75	2.1376		0.76667	2.4028
1.56872	915.2	1.63547	929.6	1.74305	938.8	1.77337	133.88		1.33325	1.79	2.4	2.32	2.32	2.32	2.32	2.24	2.32	2.349	4.3	4.4	4.6	4.7	4.6	4.7	4.7	4.8	4.7		0.7667	2.0461	0.76667	2.1356		0.78333	2.4046
1.56828	914	1.63485	928.8	1.74248	938	1.77276	133.16		1.24993	1.97	2.56	2.56	2.56	2.48	2.56	2.4	2.48	2.511	4.7	4.8	5	5.1	5.1	5.1	5.1	5.2	5.1		0.78337	2.0467	0.78333	2.1373		0.8	2.4025
1.5682	912	1.63424	928	1.7417	937.6	1.77218	132.4		1.16673	2.24	2.8	2.72	2.72	2.72	2.72	2.64	2.64	2.754	5.2	5.3	5.5	5.5	5.5	5.5	5.6	5.6	5.6		0.80003	2.0465	0.8	2.1399		0.81667	2.4001
1.56831	909.6	1.63459	925.2	1.74242	934.4	1.77153	131.76		1.0835	2.42	2.96	2.96	2.96	2.88	2.96	2.8	2.88	2.916	5.6	5.7	5.9	5.9	5.9	5.9	6	6	6		0.8167	2.0465	0.81667	2.1387		0.83333	2.4001
1.56879	906.4	1.63417	924	1.7425	932.4	1.77093	131.04		1	2.69	3.2	3.12	3.12	3.12	3.12	2.96	3.04	3.078	6	6.1	6.3	6.4	6.4	6.4	6.4	6.5	6.4		0.83337	2.0461	0.83333	2.137		0.85	2.4026
1.56779	906.4	1.63433	921.6	1.74237	930.8	1.77032	130.32		0.91666	2.96	3.44	3.36	3.36	3.36	3.36	3.2	3.2	3.321	6.5	6.6	6.8	6.9	6.9	6.9	6.9	7	6.8		0.85003	2.047	0.85	2.1366		0.86667	2.4031
1.56735	905.2	1.63429	919.6	1.74137	930.8	1.7697	129.64		0.83334	3.23	3.76	3.68	3.68	3.6	3.6	3.44	3.52	3.564	7	7.2	7.4	7.5	7.5	7.5	7.4	7.5	7.3		0.8667	2.0468	0.86667	2.1383		0.88333	2.3984
1.56727	903.2	1.63349	919.2	1.74058	930.4	1.76909	128.92		0.74997	3.59	4.08	4	4	3.92	3.92	3.76	3.76	3.888	7.7	7.8	8.1	8.1	8.2	8.1	8.1	8.1	7.9		0.88337	2.0465	0.88333	2.1428		0.9	2.4054
1.56775	900	1.63268	918.8	1.74088	928	1.7684	128.36		0.66671	3.95	4.48	4.32	4.4	4.32	4.32	4.08	4.16	4.212	8.3	8.5	8.8	8.8	8.9	8.8	8.7	8.8	8.5		0.90003	2.0461	0.9	2.1396		0.91667	2.3983
1.56768	898	1.63303	916	1.74031	927.2	1.76773	127.76		0.58331	4.4	4.88	4.8	4.8	4.72	4.72	4.48	4.56	4.536	9.1	9.3	9.5	9.6	9.6	9.6	9.5	9.4	9.1		0.9167	2.0456	0.91667	2.1402		0.93333	2.4065
1.56649	898.4	1.63319	913.6	1.74082	924.4	1.76704	127.2		0.49996	4.94	5.36	5.28	5.28	5.2	5.2	4.88	4.96	4.941	9.9	10.1	10.4	10.4	10.5	10.4	10.3	10.1	9.7		0.93337	2.0472	0.93333	2.1383		0.95	2.4009
1.5666	896	1.63296	912	1.74047	923.2	1.76644	126.48		0.41664	5.48	5.84	5.76	5.76	5.68	5.68	5.36	5.44	5.346	10.7	11	11.2	11.3	11.4	11.3	11.1	10.8	10.3		0.95003	2.0467	0.95	2.1394		0.96667	2.4039
1.56634	894.4	1.63254	910.8	1.74034	921.6	1.76585	125.72		0.33325	6.11	6.48	6.4	6.4	6.32	6.32	5.92	5.92	5.832	11.6	11.9	12.2	12.3	12.3	12.2	12	11.5	10.8		0.9667	2.045	0.96667	2.1371		0.98333	2.4042
1.56645	892	1.63231	909.2	1.74063	919.2	1.76523	125.04		0.24993	6.83	7.12	7.04	7.12	6.96	6.96	6.48	6.48	6.399	12.6	12.9	13.2	13.4	13.3	13.2	12.9	12.1	11.3		0.98337	2.0445	0.98333	2.1377		1	2.4065
1.56712	888.4	1.6317	908.4	1.73942	919.6	1.76462	124.32		0.16673	7.64	7.92	7.84	7.84	7.76	7.68	7.12	7.04	6.885	13.6	14	14.3	14.5	14.4	14.2	13.8	12.6	11.8		1.00003	2.0444	1	2.1383		1.01667	2.4037
1.5663	888	1.63089	908	1.73863	919.2	1.76395	123.72		0.0835	8.54	8.8	8.72	8.72	8.56	8.48	7.76	7.76	7.452	14.8	15.3	15.6	15.7	15.6	15.3	14.8	13.1	12.1		1.0167	2.043	1.01667	2.1382		1.03333	2.4039
1.56623	886	1.63028	907.2	1.73785	918.8	1.76333	123.04		0	9.62	9.76	9.68	9.68	9.52	9.36	8.48	8.32	8.019	16	16.5	16.8	17	16.8	16.4	15.6	13.3	12.1		1.03337	2.0439	1.03333	2.1402		1.05	2.4104
1.56634	883.6	1.63082	904	1.73728	918	1.76268	122.4		-0.08334	10.79	10.88	10.8	10.8	10.56	10.32	9.36	8.96	8.505	17.4	18	18.3	18.4	18.1	17.5	16.5	13.6	12		1.05003	2.0442	1.05	2.1362		1.06667	2.4014
1.56608	882	1.63079	902	1.73887	913.2	1.76208	121.68		-0.16666	12.23	12.32	12.24	12.16	11.84	11.52	10.32	9.68	8.991	19	19.6	19.9	20.1	19.6	18.8	17.5	13.9	12		1.0667	2.0433	1.06667	2.1379		1.08333	2.409
1.56619	879.6	1.62998	901.6	1.73938	910.4	1.76149	120.92		-0.25003	14.03	13.92	13.84	13.68	13.28	12.8	11.28	10.4	9.477	20.8	21.5	21.8	21.9	21.3	20.2	18.5	14.1	11.9		1.08337	2.0434	1.08333	2.1379		1.1	2.4018
1.5663	877.2	1.63052	898.4	1.73946	908.4	1.76089	120.2		-0.33329	16.01	15.68	15.6	15.36	14.8	14.08	12.24	11.04	9.801	22.7	23.5	23.7	23.8	22.9	21.4	19.3	14	11.6		1.10003	2.0424	1.1	2.1366		1.11667	2.4026
1.56622	875.2	1.62972	898	1.73868	908	1.76031	119.44		-0.41669	18.08	17.68	17.44	17.12	16.32	15.36	13.2	11.52	9.882	24.6	25.5	25.7	25.6	24.4	22.4	19.9	13.8	11.1		1.1167	2.0428	1.11667	2.1366		1.13333	2.3967
1.56578	874	1.62929	896.8	1.73811	907.2	1.75973	118.68		-0.50004	20.42	19.68	19.36	18.96	17.84	16.48	13.92	11.68	9.882	26.6	27.6	27.7	27.3	25.8	23.3	20.2	13.4	10.5		1.13337	2.044	1.13333	2.1368		1.15	2.3981
1.56533	872.8	1.62984	893.6	1.73798	905.6	1.7591	118		-0.58336	22.76	21.76	21.36	20.72	19.28	17.36	14.48	11.68	9.558	28.6	29.6	29.6	28.9	26.9	23.8	20.1	12.8	9.9		1.15003	2.0444	1.15	2.1377		1.16667	2.4026
1.56526	870.8	1.6298	891.6	1.73741	904.8	1.75847	117.32		-0.66675	25.19	23.84	23.28	22.32	20.48	18	14.8	11.44	8.991	30.6	31.5	31.3	30.3	27.8	23.8	19.8	12	9.2		1.1667	2.0431	1.16667	2.1351		1.18333	2.4003
1.56518	868.8	1.62958	890	1.73835	901.2	1.7578	116.72		-0.75007	27.62	25.84	25.12	23.76	21.44	18.32	14.88	10.8	8.181	32.5	33.3	33	31.5	28.3	23.6	19.3	10.9	8.2		1.18337	2.044	1.18333	2.1343		1.2	2.3978
1.56529	866.4	1.62896	889.2	1.73757	900.8	1.75716	116.08		-0.83327	29.96	27.76	26.72	25.04	22.16	18.32	14.56	10	7.209	34.3	35	34.4	32.4	28.5	23	18.4	9.9	7.2		1.20003	2.0436	1.2	2.1387		1.21667	2.3983
1.56485	865.2	1.62835	888.4	1.7357	902.4	1.75653	115.4		-0.9165	32.3	29.6	28.24	25.92	22.48	18.08	13.92	9.12	6.318	36.1	36.5	35.6	33	28.2	22.3	17.3	9	6.5		1.2167	2.0445	1.21667	2.1391		1.23333	2.3975
1.5644	864	1.6287	885.6	1.73557	900.8	1.75593	114.68		-1	34.37	31.12	29.36	26.48	22.32	17.44	12.88	8.16	5.427	37.6	37.8	36.4	33.1	27.6	21.1	15.9	7.8	5.7		1.23337	2.0458	1.23333	2.1337		1.25	2.3997
1.56396	862.8	1.62808	884.8	1.735	900	1.75521	114.16		-1.08334	36.17	32.4	30.16	26.64	21.76	16.56	11.76	7.36	4.941	38.9	38.8	36.9	32.9	26.5	19.8	14.3	6.6	4.6		1.25003	2.045	1.25	2.1376		1.26667	2.3967
1.5637	861.2	1.62766	883.6	1.734	900	1.75454	113.56		-1.16666	37.79	33.44	30.72	26.56	21.04	15.44	10.72	6.48	4.536	40.1	39.6	37.2	32.3	25.3	18.2	12.8	5.6	4.1		1.2667	2.0444	1.26667	2.1371		1.28333	2.4012
1.56399	858.4	1.62763	881.6	1.7343	897.6	1.75387	112.96		-1.25003	39.14	34.32	31.04	26.16	20.08	14.16	9.76	5.52	3.888	41.1	40.3	37.2	31.5	23.9	16.7	11.6	4.6	4.2		1.28337	2.045	1.28333	2.1337		1.3	2.4039
1.56447	855.2	1.62701	880.8	1.73416	896	1.75314	112.48		-1.33329	40.31	34.8	31.04	25.36	18.96	12.8	8.56	4.8	3.159	41.9	40.6	36.9	30.3	22.3	15.1	10.3	4.1	3.9		1.30003	2.0451	1.3	2.1376		1.31667	2.4026
1.56403	854	1.62679	879.2	1.73381	894.8	1.75247	111.88		-1.41669	41.21	35.12	30.64	24.24	17.6	11.44	7.6	4.16	2.592	42.5	40.7	36.1	28.8	20.4	13.5	8.9	4	3.6		1.3167	2.0447	1.31667	2.1391		1.33333	2.4062
1.56377	852.4	1.62675	877.2	1.7341	892.4	1.7518	111.28		-1.50004	41.75	35.04	29.92	22.88	16	10.08	6.8	3.52	2.187	42.8	40.5	35.1	27.1	18.5	11.9	7.9	3.8	3.1		1.33337	2.0459	1.33333	2.1349		1.35	2.4018
1.56351	850.8	1.62691	874.8	1.73354	891.6	1.75121	110.52		-1.58336	42.02	34.72	28.88	21.44	14.4	8.88	5.92	3.04	1.782	42.9	40	33.8	25.1	16.5	10.3	6.9	3.5	2.8		1.35003	2.0464	1.35	2.1357		1.36667	2.3989
1.56399	847.6	1.62687	872.8	1.7321	892.4	1.75061	109.8		-1.66675	41.93	34.16	27.52	19.76	12.72	7.76	5.04	2.32	1.539	42.9	39.2	32.1	22.9	14.6	9	5.9	3.2	2.6		1.3667	2.0464	1.36667	2.1349		1.38333	2.4034
1.56447	844.4	1.62645	871.6	1.73154	891.6	1.74992	109.24		-1.75007	41.48	33.28	26	18.08	11.28	6.64	4.32	1.76	1.458	42.7	38.1	30.2	20.6	13	7.9	5.2	2.9	2.4		1.38337	2.0451	1.38333	2.1366		1.4	2.4045
1.56421	842.8	1.62623	870	1.73226	888.4	1.7492	108.72		-1.83327	40.67	32.16	24.32	16.16	9.92	5.68	3.6	1.44	1.327	42.5	36.9	28.2	18.5	11.5	6.8	4.7	2.7	2.1		1.40003	2.0461	1.4	2.137		1.41667	2.4077
1.5645	840	1.62619	868	1.73234	886.4	1.7486	108		-1.9165	39.59	30.8	22.48	14.65	8.56	4.88	2.96	1.36	1.256	42.1	35.6	26.1	16.5	9.9	5.9	4.5	2.4	1.9		1.4167	2.047	1.41667	2.1371		1.43333	2.4037
1.56369	839.6	1.62635	865.6	1.73286	883.6	1.74795	107.36		-2	38.33	29.28	20.53	12.23	7.28	4.24	2.56	1.28	1.103	41.6	34.8	25.3	15.6	8.4	5.4	4.3	2.2	1.7		1.43337	2.047	1.43333	2.1373		1.45	2.4133
1.56306	838.8	1.62612	864	1.73164	884	1.74735	106.64																						1.45003	2.0478	1.45	2.138		1.46667	2.4091
1.56224	838.4	1.62589	862.4	1.73086	883.6	1.74672	105.96																						1.4667	2.0478	1.46667	2.134		1.48333	2.4081
1.56217	836.4	1.62528	861.6	1.73029	882.8	1.74614	105.2																						1.48337	2.0493	1.48333	2.1351		1.5	2.4094
1.56209	834.4	1.62505	860	1.72864	884	1.74549	104.56																						1.50003	2.049	1.5	2.1376		1.51667	2.4077
1.56257	831.2	1.62444	859.2	1.72872	882	1.74484	103.92																						1.5167	2.0499	1.51667	2.1356		1.53333	2.4067
1.5625	829.2	1.62421	857.6	1.7288	880	1.74417	103.32																						1.53337	2.0487	1.53333	2.1376		1.55	2.4071
1.56224	827.6	1.62398	856	1.72888	878	1.74357	102.6																						1.55003	2.051	1.55	2.1342		1.56667	2.3994
1.56216	825.6	1.62395	854	1.72896	876	1.7429	102																						1.5667	2.0503	1.56667	2.1354		1.58333	2.4039
1.56264	822.4	1.62372	852.4	1.72882	874.4	1.74225	101.36																						1.58337	2.0495	1.58333	2.1349		1.6	2.4059
1.56238	820.8	1.62252	852.8	1.72804	874	1.74165	100.64																						1.60003	2.0482	1.6	2.1342		1.61667	2.4048
1.56175	820	1.62288	850	1.7279	872.4	1.74104	99.92																						1.6167	2.0486	1.61667	2.1349		1.63333	2.404
1.56149	818.4	1.62265	848.4	1.7282	870	1.7404	99.28																						1.63337	2.0496	1.63333	2.1349		1.65	2.3972
1.56142	816.4	1.62242	846.8	1.72828	868	1.73973	98.68																						1.65003	2.0496	1.65	2.138		1.66667	2.3978
1.56097	815.2	1.62219	845.2	1.72814	866.4	1.73906	98.08																						1.6667	2.0515	1.66667	2.136		1.68333	2.3972
1.56108	812.8	1.62216	843.2	1.72801	864.8	1.73839	97.48																						1.68337	2.0518	1.68333	2.1349		1.7	2.3969
1.56119	810.4	1.62154	842.4	1.72614	866.4	1.73774	96.84																						1.70003	2.0529	1.7	2.1329		1.71667	2.4028
1.56075	809.2	1.62093	841.6	1.72514	866.4	1.73711	96.16																						1.7167	2.0513	1.71667	2.1348		1.73333	2.4
1.56067	--	1.62109	839.2	1.72371	867.2	1.73646	95.52																						1.73337	2.0515	1.73333	2.134		1.75	2.4031
1.56115	804	1.62086	837.6	1.72509	862.8	1.73582	94.88																						1.75003	2.0509	1.75	2.1331		1.76667	2.3992
1.56089	802.4	1.62082	835.6	1.72582	859.6	1.73517	94.24																						1.7667	2.0513	1.76667	2.1354		1.78333	2.3986
1.56045	801.2	1.6204	834.4	1.72654	856.4	1.73454	93.56																						1.78337	2.0522	1.78333	2.1343		1.8	2.4026
1.56019	799.6	1.61998	833.2	1.72511	857.2	1.73387	92.96																						1.80003	2.0518	1.8	2.1343		1.81667	2.406
1.55993	798	1.61975	831.6	1.72476	856	1.73316	92.44																						1.8167	2.0526	1.81667	2.1337		1.83333	2.4029
1.56004	795.6	1.61933	830.4	1.72549	852.8	1.73255	91.72																						1.83337	2.0517	1.83333	2.1349		1.85	2.4046
1.55996	793.6	1.61968	827.6	1.72622	849.6	1.73191	91.08																						1.85003	2.0509	1.85	2.1337		1.86667	2.4046
1.5597	792	1.61984	825.2	1.72522	849.6	1.73126	90.44																						1.8667	2.051	1.86667	2.1339		1.88333	2.4043
1.55944	790.4	1.61961	823.6	1.72443	849.2	1.73061	89.8																						1.88337	2.0526	1.88333	2.1342		1.9	2.4056
1.55881	789.6	1.61881	823.2	1.72408	848	1.72996	89.16																						1.90003	2.0548	1.9	2.1357		1.91667	2.4059
1.55911	786.8	1.61839	822	1.72308	848	1.72931	88.52																						1.9167	2.0498	1.91667	2.1334		1.93333	2.4062
1.55885	785.2	1.61796	820.8	1.7223	847.6	1.72862	87.96																						1.93337	2.0512	1.93333	2.1331		1.95	2.4087
1.55877	783.2	1.61774	819.2	1.72216	846	1.72795	87.36																						1.95003	2.0517	1.95	2.1332		1.96667	2.4104
1.55925	780	1.61789	816.8	1.72202	844.4	1.72726	86.8																						1.9667	2.0515	1.96667	2.1354		1.98333	2.4077
1.55936	777.6	1.61747	815.6	1.72167	843.2	1.72659	86.2																						1.98337	2.0512	1.98333	2.1354		2	2.4087
1.55966	774.8	1.61744	813.6	1.72154	841.6	1.72588	85.68																						2.00003	2.0517	2	2.1342		2.01667	2.4037
1.55921	773.6	1.6174	811.6	1.72162	839.6	1.72521	85.08																						2.0167	2.0526	2.01667	2.134		2.03333	2.4063
1.55914	771.6	1.61679	810.8	1.72105	838.8	1.72454	84.48																						2.03337	2.052	2.03333	2.1331		2.05	2.3989
1.55851	770.8	1.61656	809.2	1.72048	838	1.72384	83.92																						2.05003	2.0518	2.05	2.1363		2.06667	2.4009
1.55825	769.2	1.61633	807.6	1.72099	835.2	1.72315	83.36																						2.0667	2.052	2.06667	2.1317		2.08333	2.3997
1.55799	767.6	1.6163	805.6	1.72042	834.4	1.72246	82.8																						2.08337	2.0532	2.08333	2.132		2.1	2.4017
1.5581	765.2	1.61626	803.6	1.71921	834.8	1.72181	82.16																						2.10003	2.052	2.1	2.1332		2.11667	2.3977
1.55747	764.4	1.61623	801.6	1.71864	834	1.72114	81.56																						2.1167	2.0522	2.11667	2.1337		2.13333	2.4001
1.55739	762.4	1.61581	800.4	1.71958	830.4	1.72034	81.2																						2.13337	2.0501	2.13333	2.1315		2.15	2.398
1.55713	760.8	1.61597	798	1.71966	828.4	1.71965	80.64																						2.15003	2.0496	2.15	2.1328		2.16667	2.4022
1.55687	759.2	1.61554	796.8	1.7178	830	1.719	80																						2.1667	2.0512	2.16667	2.1321		2.18333	2.4003
1.55735	756	1.61493	796	1.71788	828	1.71831	79.44																						2.18337	2.0513	2.18333	2.1352		2.2	2.3983
1.55728	754	1.61393	796	1.71818	825.6	1.71762	78.88																						2.20003	2.053	2.2	2.1339		2.21667	2.398
1.55665	753.2	1.61332	795.2	1.71782	824.4	1.71695	78.28																						2.2167	2.052	2.21667	2.1314		2.23333	2.3992
1.55583	752.8	1.61367	792.4	1.7179	822.4	1.71625	77.72																						2.23337	2.0543	2.23333	2.1329		2.25	2.3984
1.55576	750.8	1.61383	790	1.71798	820.4	1.71558	77.12																						2.25003	2.051	2.25	2.1317		2.26667	2.4046
1.55605	748	1.6134	788.8	1.71677	820.8	1.71487	76.6																						2.2667	2.0526	2.26667	2.1343		2.28333	2.4001
1.55653	744.8	1.61298	787.6	1.71598	820.4	1.71418	76.04																						2.28337	2.0522	2.28333	2.1346		2.3	2.4025
1.55664	742.4	1.61295	785.6	1.71585	818.8	1.71346	75.52																						2.30003	2.0518	2.3	2.1346		2.31667	2.4063
1.55657	740.4	1.61272	784	1.7155	817.6	1.71279	74.92																						2.3167	2.0537	2.31667	2.1321		2.33333	2.4022
1.55612	739.2	1.6123	782.8	1.71558	815.6	1.71206	74.44																						2.33337	2.0509	2.33333	2.1342		2.35	2.4104
1.55605	737.2	1.61188	781.6	1.71587	813.2	1.71134	73.92																						2.35003	2.0509	2.35	2.132		2.36667	2.407
1.55542	736.4	1.61204	779.2	1.71617	810.8	1.71065	73.36																						2.3667	2.0512	2.36667	2.1326		2.38333	2.404
1.55534	734.4	1.61219	776.8	1.71603	809.2	1.70998	72.76																						2.38337	2.0501	2.38333	2.1354		2.4	2.4054
1.55564	731.6	1.61177	775.6	1.71546	808.4	1.70931	72.16																						2.40003	2.049	2.4	2.1334		2.41667	2.4081
1.55575	729.2	1.61155	774	1.71446	808.4	1.70855	71.72																						2.4167	2.0506	2.41667	2.1323		2.43333	2.4161
1.5553	728	1.61151	772	1.71433	806.8	1.70784	71.2																						2.43337	2.0509	2.43333	2.1359		2.45	2.4102
1.55541	725.6	1.6109	771.2	1.71441	804.8	1.7071	70.72																						2.45003	2.051	2.45	2.134		2.46667	2.4124
1.55497	724.4	1.6097	771.6	1.71449	802.8	1.70641	70.16																						2.4667	2.0498	2.46667	2.1356		2.48333	2.4084
1.55508	722	1.61005	768.8	1.7137	802.4	1.70574	69.56																						2.48337	2.0495	2.48333	2.134		2.5	2.4104
1.55445	721.2	1.60983	767.2	1.71292	802	1.70503	69.04																						2.50003	2.0498	2.5	2.1342		2.51667	2.4071
1.55456	718.8	1.60998	764.8	1.71235	801.2	1.70431	68.52																						2.5167	2.0503	2.51667	2.134		2.53333	2.4037
1.55448	716.8	1.60976	763.2	1.71222	799.6	1.70362	67.96																						2.53337	2.0492	2.53333	2.1348		2.55	2.4056
1.55478	714	1.60953	761.6	1.71208	798	1.70293	67.4																						2.55003	2.0484	2.55	2.1335		2.56667	2.4043
1.55452	712.4	1.60891	760.8	1.71194	796.4	1.70222	66.88																						2.5667	2.0489	2.56667	2.1326		2.58333	2.4039
1.55352	712.4	1.60927	758	1.71159	795.2	1.7015	66.36																						2.58337	2.0486	2.58333	2.1329		2.6	2.4045
1.55344	710.4	1.60846	757.6	1.7121	792.4	1.70081	65.8																						2.60003	2.0478	2.6	2.132		2.61667	2.4001
1.55392	707.2	1.60842	755.6	1.71132	792	1.70007	65.32																						2.6167	2.0509	2.61667	2.1356		2.63333	2.4031
1.55366	705.6	1.608	754.4	1.71075	791.2	1.69936	64.8																						2.63337	2.049	2.63333	2.1323		2.65	2.4101
1.55359	703.6	1.60797	752.4	1.70954	791.6	1.69867	64.24																						2.65003	2.0482	2.65	2.1332		2.66667	2.4046
1.55296	702.8	1.60793	750.4	1.70875	791.2	1.69795	63.72																						2.6667	2.0478	2.66667	2.134		2.68333	2.4045
1.55251	701.6	1.60751	749.2	1.70862	789.6	1.69724	63.2																						2.68337	2.0492	2.68333	2.1314		2.7	2.4029
1.55281	698.8	1.60748	747.2	1.70826	788.4	1.69655	62.64																						2.70003	2.0489	2.7	2.1354		2.71667	2.4046
1.5531	696	1.60783	744.4	1.7077	787.6	1.69581	62.16																						2.7167	2.049	2.71667	2.1354		2.73333	2.4067
1.55266	694.8	1.60702	744	1.70734	786.4	1.69512	61.6																						2.73337	2.049	2.73333	2.1331		2.75	2.4088
1.5524	693.2	1.6066	742.8	1.70721	784.8	1.69436	61.16																						2.75003	2.0475	2.75	2.1337		2.76667	2.4059
1.55214	691.6	1.60599	742	1.70707	783.2	1.69365	60.64																						2.7667	2.0496	2.76667	2.1337		2.78333	2.4084
1.55225	689.2	1.60595	740	1.70715	781.2	1.69293	60.12																						2.78337	2.0492	2.78333	2.1323		2.8	2.4081
1.55199	687.6	1.60592	738	1.7068	780	1.69222	59.6																						2.80003	2.049	2.8	2.1334		2.81667	2.4118
1.5521	685.2	1.60569	736.4	1.70623	779.2	1.69148	59.12																						2.8167	2.0465	2.81667	2.1346		2.83333	2.4136
1.55202	683.2	1.60546	734.8	1.70631	777.2	1.69077	58.6																						2.83337	2.0468	2.83333	2.1332		2.85	2.4108
1.55195	681.2	1.60446	734.8	1.70618	775.6	1.69008	58.04																						2.85003	2.048	2.85	2.1349		2.86667	2.4088
1.55224	678.4	1.60423	733.2	1.70582	774.4	1.68934	57.56																						2.8667	2.0479	2.86667	2.1332		2.88333	2.4077
1.55235	676	1.60439	730.8	1.70569	772.8	1.68861	57.08																						2.88337	2.0476	2.88333	2.1331		2.9	2.4065
1.55172	675.2	1.60455	728.4	1.70534	771.6	1.68789	56.56																						2.90003	2.0475	2.9	2.1328		2.91667	2.4023
1.55128	674	1.60451	726.4	1.70455	771.2	1.68716	56.08																						2.9167	2.0482	2.91667	2.1346		2.93333	2.4026
1.55065	673.2	1.60428	724.8	1.7042	770	1.6864	55.64																						2.93337	2.0467	2.93333	2.1356		2.95	2.406
1.55094	670.4	1.60406	723.2	1.70493	766.8	1.68568	55.12																						2.95003	2.0476	2.95	2.1363		2.96667	2.4034
1.55087	668.4	1.60325	722.8	1.70479	765.2	1.68497	54.6																						2.9667	2.0478	2.96667	2.1354		2.98333	2.4022
1.55042	667.2	1.60283	721.6	1.70401	764.8	1.68419	54.2																						2.98337	2.047	2.98333	2.1351		3	2.4054
1.55035	665.2	1.6026	720	1.70387	763.2	1.68341	53.8																						3.00003	2.0479	3	2.1365		3.01667	2.402
1.55064	662.4	1.60218	718.8	1.7033	762.4	1.68267	53.32																						3.0167	2.0486	3.01667	2.1354		3.03333	2.4022
1.55094	659.6	1.60214	716.8	1.70317	760.8	1.68194	52.84																						3.03337	2.0479	3.03333	2.1356		3.05	2.4037
1.55105	657.2	1.60211	714.8	1.70346	758.4	1.68116	52.44																						3.05003	2.0487	3.05	2.1363		3.06667	2.4059
1.5506	656	1.60207	712.8	1.70268	758	1.68033	52.12																						3.0667	2.0478	3.06667	2.1357		3.08333	2.4062
1.54997	655.2	1.60185	711.2	1.70168	758	1.67958	51.68																						3.08337	2.048	3.08333	2.1356		3.1	2.4082
1.54971	653.6	1.60181	709.2	1.70111	757.2	1.67884	51.2																						3.10003	2.0487	3.1	2.1362		3.11667	2.4049
1.54945	652	1.6012	708.4	1.70033	756.8	1.67804	50.84																						3.1167	2.0495	3.11667	2.137		3.13333	2.4102
1.54845	652	1.60039	708	1.69976	756	1.6773	50.36																						3.13337	2.0492	3.13333	2.1365		3.15	2.4107
1.54838	650	1.59997	706.8	1.70006	753.6	1.67657	49.88																						3.15003	2.0484	3.15	2.136		3.16667	2.407
1.54849	647.6	1.60013	704.4	1.70014	751.6	1.67581	49.44																						3.1667	2.0478	3.16667	2.1373		3.18333	2.4087
1.5486	645.2	1.60029	702	1.69935	751.2	1.67505	49																						3.18337	2.0476	3.18333	2.1399		3.2	2.4094
1.54834	643.6	1.59967	701.2	1.699	750	1.67427	48.6																						3.20003	2.0461	3.2	2.137		3.21667	2.411
1.54863	640.8	1.59925	700	1.69886	748.4	1.67356	48.08																						3.2167	2.0467	3.21667	2.1356		3.23333	2.409
1.54837	639.2	1.59922	698	1.69894	746.4	1.67282	47.6																						3.23337	2.0461	3.23333	2.1385		3.25	2.4152
1.5483	637.2	1.59879	696.8	1.69946	743.6	1.67202	47.24																						3.25003	2.0467	3.25	2.1399		3.26667	2.4091
1.54804	635.6	1.59857	695.2	1.69954	741.6	1.67122	46.88																						3.2667	2.0467	3.26667	2.1377		3.28333	2.4059
1.54741	634.8	1.59872	692.8	1.6994	740	1.67046	46.44																						3.28337	2.0467	3.28333	2.1371		3.3	2.4076
1.5477	632	1.59792	692.4	1.69797	740.8	1.6697	46																						3.30003	2.047	3.3	2.1377		3.31667	2.4025
1.54744	630.4	1.59808	690	1.69697	740.8	1.66894	45.56																						3.3167	2.0484	3.31667	2.1373		3.33333	2.3984
1.54681	629.6	1.59823	687.6	1.69683	739.2	1.66818	45.12																						3.33337	2.0482	3.33333	2.1404		3.35	2.4015
1.54711	626.8	1.59762	686.8	1.69756	736	1.66743	44.68																						3.35003	2.0484	3.35	2.1373		3.36667	2.3977
1.5474	624	1.5972	685.6	1.69764	734	1.66667	44.24																						3.3667	2.0478	3.36667	2.1383		3.38333	2.3975
1.54714	622.4	1.59736	683.2	1.69772	732	1.66591	43.8																						3.38337	2.0479	3.38333	2.1401		3.4	2.4017
1.54688	620.8	1.59674	682.4	1.69672	732	1.66513	43.4																						3.40003	2.0501	3.4	2.1383		3.41667	2.4039
1.54644	619.6	1.59613	681.6	1.69615	731.2	1.66435	43																						3.4167	2.0495	3.41667	2.1402		3.43333	2.3986
1.54636	617.6	1.59609	679.6	1.69623	729.2	1.66359	42.56																						3.43337	2.0501	3.43333	2.1405		3.45	2.4015
1.54666	614.8	1.59606	677.6	1.69566	728.4	1.66283	42.12																						3.45003	2.0501	3.45	2.141		3.46667	2.4036
1.54658	612.8	1.59564	676.4	1.69596	726	1.66208	41.68																						3.4667	2.0503	3.46667	2.1371		3.48333	2.3994
1.54651	610.8	1.5956	674.4	1.69561	724.8	1.66132	41.24																						3.48337	2.0513	3.48333	2.138		3.5	2.4025
1.54606	609.6	1.59537	672.8	1.69418	725.6	1.66054	40.84																						3.50003	2.0503	3.5	2.1371		3.51667	2.4003
1.54543	608.8	1.59495	671.6	1.69318	725.6	1.65978	40.4																						3.5167	2.0509	3.51667	2.1352		3.53333	2.4039
1.54554	606.4	1.59473	670	1.69282	724.4	1.659	39.992																						3.53337	2.0515	3.53333	2.1368		3.55	2.4017
1.5451	605.2	1.5945	668.4	1.69355	721.2	1.65823	39.58																						3.55003	2.0509	3.55	2.138		3.56667	2.4048
1.54502	603.2	1.59446	666.4	1.69342	719.6	1.65747	39.152																						3.5667	2.0503	3.56667	2.1402		3.58333	2.4043
1.54476	601.6	1.59385	665.6	1.69242	719.6	1.65669	38.744																						3.58337	2.0524	3.58333	2.1385		3.6	2.4037
1.54487	599.2	1.59323	664.8	1.69293	716.8	1.6559	38.356																						3.60003	2.0515	3.6	2.1379		3.61667	2.404
1.54443	598	1.5932	662.8	1.69301	714.8	1.65514	37.932																						3.6167	2.0518	3.61667	2.1407		3.63333	2.4077
1.54417	596.4	1.59316	660.8	1.69244	714	1.65435	37.544																						3.63337	2.0512	3.63333	2.1385		3.65	2.4079
1.54409	594.4	1.59313	658.8	1.69209	712.8	1.65356	37.172																						3.65003	2.0506	3.65	2.1407		3.66667	2.4098
1.54439	591.6	1.5929	657.2	1.69109	712.8	1.6528	36.736																						3.6667	2.0501	3.66667	2.1396		3.68333	2.4082
1.54431	589.6	1.59267	655.6	1.69074	711.6	1.65198	36.4																						3.68337	2.0512	3.68333	2.1421		3.7	2.4088
1.54405	588	1.59225	654.4	1.69082	709.6	1.65121	35.98																						3.70003	2.0495	3.7	2.1413		3.71667	2.4096
1.54379	586.4	1.59202	652.8	1.69025	708.8	1.65043	35.58																						3.7167	2.0479	3.71667	2.1397		3.73333	2.4073
1.54372	584.4	1.5918	651.2	1.68903	709.2	1.64961	35.252																						3.73337	2.0468	3.73333	2.1383		3.75	2.4101
1.54327	583.2	1.59118	650.4	1.68825	708.8	1.64878	34.944																						3.75003	2.0459	3.75	2.1414		3.76667	2.4094
1.54338	580.8	1.59095	648.8	1.68854	706.4	1.64799	34.568																						3.7667	2.0461	3.76667	2.1436		3.78333	2.4112
1.54331	578.8	1.59092	646.8	1.68862	704.4	1.64719	34.192																						3.78337	2.0465	3.78333	2.1416		3.8	2.4133
1.54323	576.8	1.5905	645.6	1.68849	702.8	1.64643	33.772																						3.80003	2.0447	3.8	2.1399		3.81667	2.4124
1.54297	575.2	1.59066	643.2	1.68814	701.6	1.64564	33.38																						3.8167	2.0444	3.81667	2.1414		3.83333	2.4101
1.54271	573.6	1.59043	641.6	1.68865	698.8	1.64484	33.024																						3.83337	2.0444	3.83333	2.1405		3.85	2.4183
1.54245	572	1.5902	640	1.68808	698	1.64404	32.652																						3.85003	2.0456	3.85	2.1428		3.86667	2.4164
1.54275	569.2	1.58939	639.6	1.68773	696.8	1.64325	32.28																						3.8667	2.0451	3.86667	2.1394		3.88333	2.4136
1.54286	566.8	1.58936	637.6	1.68781	694.8	1.64244	31.932																						3.88337	2.0448	3.88333	2.1399		3.9	2.411
1.54278	564.8	1.58971	634.8	1.68659	695.2	1.64165	31.552																						3.90003	2.0448	3.9	2.1427		3.91667	2.4112
1.54234	563.6	1.58929	633.6	1.68559	695.2	1.64086	31.156																						3.9167	2.0464	3.91667	2.1407		3.93333	2.4073
1.54189	562.4	1.58867	632.8	1.68546	693.6	1.64006	30.804																						3.93337	2.0447	3.93333	2.1436		3.95	2.4125
1.54182	560.4	1.58845	631.2	1.68532	692	1.63926	30.44																						3.95003	2.0451	3.95	2.1397		3.96667	2.4074
1.54193	558	1.58822	629.6	1.68497	690.8	1.63845	30.084																						3.9667	2.0444	3.96667	2.1404		3.98333	2.4079
1.54204	555.6	1.58799	628	1.68548	688	1.63768	29.676																						3.98337	2.0458	3.98333	2.1402		4	2.4082
1.54178	554	1.58815	625.6	1.68491	687.2	1.63689	29.292																						4.00003	2.0468	4	2.1402		4.01667	2.407
1.5417	552	1.58792	624	1.68499	685.2	1.63607	28.964																						4.0167	2.0451	4.01667	2.1421		4.03333	2.4068
1.54163	550	1.58769	622.4	1.68486	683.6	1.63527	28.596																						4.03337	2.0458	4.03333	2.1421		4.05	2.4085
1.54155	548	1.58727	621.2	1.68386	683.6	1.63446	28.252																						4.05003	2.0467	4.05	2.1383		4.06667	2.4102
1.54129	546.4	1.58666	620.4	1.68372	682	1.63367	27.868																						4.0667	2.0475	4.06667	2.1432		4.08333	2.4104
1.54048	546	1.58662	618.4	1.68337	680.8	1.63287	27.508																						4.08337	2.0472	4.08333	2.1449		4.1	2.4065
1.54022	544.4	1.58659	616.4	1.68323	679.2	1.63197	27.324																						4.10003	2.0472	4.1	2.1411		4.11667	2.4094
1.54014	542.4	1.58617	615.2	1.68245	678.8	1.63108	27.124																						4.1167	2.0486	4.11667	2.1458		4.13333	2.4081
1.54007	540.4	1.58613	613.2	1.6821	677.6	1.63026	26.792																						4.13337	2.048	4.13333	2.1435		4.15	2.4098
1.53925	540	1.5859	611.6	1.68218	675.6	1.62941	26.536																						4.15003	2.049	4.15	2.1428		4.16667	2.4127
1.53881	538.8	1.5851	611.2	1.68182	674.4	1.62859	26.2																						4.1667	2.0487	4.16667	2.1427		4.18333	2.409
1.5391	536	1.58487	609.6	1.68169	672.8	1.62778	25.86																						4.18337	2.0492	4.18333	2.1425		4.2	2.4125
1.53903	534	1.58503	607.2	1.68177	670.8	1.62699	25.472																						4.20003	2.0503	4.2	2.1442		4.21667	2.4139
1.53914	531.6	1.58441	606.4	1.6812	670	1.62619	25.108																						4.2167	2.0484	4.21667	2.1421		4.23333	2.4104
1.53832	531.2	1.58399	605.2	1.68106	668.4	1.62538	24.764																						4.23337	2.0512	4.23333	2.1436		4.25	2.4163
1.53825	529.2	1.58396	603.2	1.68093	666.8	1.62456	24.432																						4.25003	2.0486	4.25	2.1458		4.26667	2.4104
1.53799	527.6	1.58392	601.2	1.68122	664.4	1.62374	24.116																						4.2667	2.0506	4.26667	2.1452		4.28333	2.4132
1.53754	526.4	1.58331	600.4	1.67979	665.2	1.6229	23.82																						4.28337	2.0506	4.28333	2.1444		4.3	2.4102
1.53784	523.6	1.58327	598.4	1.67944	664	1.62208	23.492																						4.30003	2.0503	4.3	2.1463		4.31667	2.4125
1.53813	520.8	1.58343	596	1.67866	663.6	1.62126	23.164																						4.3167	2.051	4.31667	2.1461		4.33333	2.416
1.53787	519.2	1.58301	594.8	1.67809	662.8	1.62043	22.86																						4.33337	2.0515	4.33333	2.1444		4.35	2.4139
1.5378	517.2	1.58297	592.8	1.67774	661.6	1.61959	22.56																						4.35003	2.0512	4.35	2.1435		4.36667	2.4152
1.53772	515.2	1.58255	591.6	1.67738	660.4	1.61878	22.224																						4.3667	2.0501	4.36667	2.1433		4.38333	2.4125
1.53746	513.6	1.58194	590.8	1.67703	659.2	1.61793	21.944																						4.38337	2.0509	4.38333	2.1444		4.4	2.4122
1.53739	511.6	1.58152	589.6	1.67711	657.2	1.6171	21.632																						4.40003	2.0499	4.4	2.1424		4.41667	2.4153
1.5375	509.2	1.58168	587.2	1.67719	655.2	1.61628	21.316																						4.4167	2.0515	4.41667	2.1456		4.43333	2.4125
1.53705	508	1.58145	585.6	1.67619	655.2	1.61542	21.052																						4.43337	2.0503	4.43333	2.1475		4.45	2.4125
1.53698	506	1.58122	584	1.67584	654	1.61459	20.744																						4.45003	2.0509	4.45	2.1452		4.46667	2.4152
1.53672	504.4	1.5808	582.8	1.6757	652.4	1.61374	20.476																						4.4667	2.0501	4.46667	2.1438		4.48333	2.4138
1.53609	503.6	1.58076	580.8	1.67557	650.8	1.61289	20.192																						4.48337	2.0513	4.48333	2.1475		4.5	2.4178
1.53601	501.6	1.58073	578.8	1.67543	649.2	1.61206	19.884																						4.50003	2.0513	4.5	2.1435		4.51667	2.4133
1.53594	499.6	1.58012	578	1.6753	647.6	1.61122	19.6																						4.5167	2.0501	4.51667	2.1442		4.53333	2.4192
1.53568	498	1.58027	575.6	1.67538	645.6	1.61039	19.288																						4.53337	2.0503	4.53333	2.1464		4.55	2.4156
1.53523	496.8	1.57985	574.4	1.67459	645.2	1.60956	18.988																						4.55003	2.0495	4.55	2.1466		4.56667	2.4113
1.53516	494.8	1.57962	572.8	1.67489	642.8	1.60871	18.716																						4.5667	2.0495	4.56667	2.1438		4.58333	2.4147
1.53508	492.8	1.5792	571.6	1.67367	643.2	1.60784	18.476																						4.58337	2.049	4.58333	2.1449		4.6	2.4187
1.53482	491.2	1.57859	570.8	1.6731	642.4	1.60701	18.156																						4.60003	2.0501	4.6	2.1452		4.61667	2.4147
1.53493	488.8	1.57836	569.2	1.67254	641.6	1.60619	17.84																						4.6167	2.0495	4.61667	2.1467		4.63333	2.4152
1.53523	486	1.57813	567.6	1.67218	640.4	1.60532	17.608																						4.63337	2.0501	4.63333	2.1439		4.65	2.4177
1.53515	484	1.57771	566.4	1.67226	638.4	1.60449	17.296																						4.65003	2.0499	4.65	2.1487		4.66667	2.4183
1.53508	482	1.57748	564.8	1.67234	636.4	1.60363	17.04																						4.6667	2.0499	4.66667	2.1453		4.68333	2.417
1.53463	480.8	1.57745	562.8	1.67178	635.6	1.60276	16.792																						4.68337	2.0496	4.68333	2.1466		4.7	2.4133
1.534	480	1.57741	560.8	1.67186	633.6	1.60192	16.504																						4.70003	2.0487	4.7	2.1455		4.71667	2.4122
1.53356	478.8	1.57738	558.8	1.6715	632.4	1.60108	16.22																						4.7167	2.0478	4.71667	2.1455		4.73333	2.4127
1.53367	476.4	1.57657	558.4	1.67137	630.8	1.60021	15.976																						4.73337	2.0478	4.73333	2.1456		4.75	2.4149
1.53378	474	1.57615	557.2	1.6708	630	1.59936	15.708																						4.75003	2.0453	4.75	2.1445		4.76667	2.4158
1.5337	472	1.57631	554.8	1.67023	629.2	1.59849	15.476																						4.7667	2.0456	4.76667	2.1469		4.78333	2.416
1.53344	470.4	1.57627	552.8	1.66988	628	1.59762	15.244																						4.78337	2.0445	4.78333	2.1476		4.8	2.42
1.53318	468.8	1.57566	552	1.66996	626	1.59674	15.012																						4.80003	2.0467	4.8	2.1469		4.81667	2.4127
1.53311	466.8	1.57524	550.8	1.66982	624.4	1.59588	14.764																						4.8167	2.0456	4.81667	2.1447		4.83333	2.4183
1.53285	465.2	1.57501	549.2	1.66926	623.6	1.59503	14.496																						4.83337	2.0451	4.83333	2.1463		4.85	2.417
1.5324	464	1.57478	547.6	1.66934	621.6	1.59417	14.244																						4.85003	2.0455	4.85	2.1444		4.86667	2.4121
1.53233	462	1.57475	545.6	1.66877	620.8	1.5933	14.004																						4.8667	2.0448	4.86667	2.1483		4.88333	2.4149
1.53244	459.6	1.57471	543.6	1.66777	620.8	1.59241	13.796																						4.88337	2.0453	4.88333	2.1461		4.9	2.416
1.53236	457.6	1.57449	542	1.6672	620	1.59153	13.576																						4.90003	2.0444	4.9	2.1452		4.91667	2.4178
1.53229	455.6	1.57426	540.4	1.6675	617.6	1.59065	13.356																						4.9167	2.0456	4.91667	2.1453		4.93333	2.417
1.53203	454	1.57364	539.6	1.66714	616.4	1.58979	13.116																						4.93337	2.0448	4.93333	2.1466		4.95	2.4133
1.53195	452	1.57322	538.4	1.66701	614.8	1.58891	12.896																						4.95003	2.0464	4.95	2.1452		4.96667	2.4138
1.53169	450.4	1.57319	536.4	1.66752	612	1.58803	12.68																						4.9667	2.0451	4.96667	2.1453		4.98333	2.4135
1.53143	448.8	1.57296	534.8	1.66674	611.6	1.58714	12.476																						4.98337	2.0459	4.98333	2.1466		5	2.411
1.53154	446.4	1.57254	533.6	1.66574	611.6	1.58626	12.26																						5.00003	2.0459	5	2.1459		5.01667	2.4101
1.53128	444.8	1.57212	532.4	1.66538	610.4	1.58536	12.064																						5.0167	2.0464	5.01667	2.1453		5.03333	2.4085
1.53084	443.6	1.5715	531.6	1.66482	609.6	1.58449	11.84																						5.03337	2.048	5.03333	2.1439		5.05	2.4028
1.53058	442	1.57089	530.8	1.6649	607.6	1.5836	11.632																						5.05003	2.0464	5.05	2.1476		5.06667	2.3997
1.53069	439.6	1.57105	528.4	1.66454	606.4	1.58272	11.412																						5.0667	2.0482	5.06667	2.1475		5.08333	2.4037
1.53061	437.6	1.57101	526.4	1.66441	604.8	1.58182	11.232																						5.08337	2.0489	5.08333	2.1472		5.1	2.4001
1.53054	435.6	1.57078	524.8	1.66427	603.2	1.58093	11.036																						5.10003	2.049	5.1	2.145		5.11667	2.4006
1.53028	434	1.57036	523.6	1.6637	602.4	1.58004	10.836																						5.1167	2.0482	5.11667	2.1466		5.13333	2.4001
1.5302	432	1.57052	521.2	1.66378	600.4	1.57913	10.676																						5.13337	2.0487	5.13333	2.1466		5.15	2.4015
1.53013	430	1.57029	519.6	1.66322	599.6	1.57823	10.5																						5.15003	2.0493	5.15	2.1459		5.16667	2.4018
1.5295	429.2	1.56987	518.4	1.66351	597.2	1.57734	10.292																						5.1667	2.0487	5.16667	2.1452		5.18333	2.4025
1.52905	428	1.56984	516.4	1.6623	597.6	1.57643	10.124																						5.18337	2.0499	5.18333	2.1442		5.2	2.4015
1.52879	426.4	1.56922	515.6	1.66108	598	1.57552	9.964																						5.20003	2.0503	5.2	2.1509		5.21667	2.4028
1.52872	424.4	1.5688	514.4	1.66073	596.8	1.57463	9.76																						5.2167	2.0503	5.21667	2.1461		5.23333	2.4008
1.52883	422	1.56896	512	1.66059	595.2	1.57372	9.596																						5.23337	2.0496	5.23333	2.1453		5.25	2.4008
1.52838	420.8	1.56854	510.8	1.66089	592.8	1.57283	9.408																						5.25003	2.0522	5.25	2.1439		5.26667	2.4003
1.52831	418.8	1.5685	508.8	1.66075	591.2	1.5719	9.272																						5.2667	2.0518	5.26667	2.149		5.28333	2.3991
1.52842	416.4	1.56847	506.8	1.6604	590	1.57094	9.192																						5.28337	2.0522	5.28333	2.1472		5.3	2.4009
1.52779	415.6	1.56805	505.6	1.66026	588.4	1.57	9.088																						5.30003	2.0524	5.3	2.1442		5.31667	2.4026
1.52753	414	1.56782	504	1.66034	586.4	1.56909	8.928																						5.3167	2.0507	5.31667	2.1469		5.33333	2.3998
1.52745	412	1.5674	502.8	1.65999	585.2	1.56818	8.756																						5.33337	2.051	5.33333	2.1484		5.35	2.4042
1.52719	410.4	1.56698	501.6	1.65964	584	1.56726	8.612																						5.35003	2.0486	5.35	2.1459		5.36667	2.4043
1.52712	408.4	1.56656	500.4	1.6595	582.4	1.56637	8.424																						5.3667	2.048	5.36667	2.1486		5.38333	2.4043
1.52704	406.4	1.56672	498	1.6585	582.4	1.56542	8.32																						5.38337	2.0484	5.38333	2.1476		5.4	2.4049
1.5266	405.2	1.5661	497.2	1.65815	581.2	1.56453	8.136																						5.40003	2.0464	5.4	2.1469		5.41667	2.4113
1.52615	404	1.56549	496.4	1.6578	580	1.5636	8.008																						5.4167	2.0472	5.41667	2.1469		5.43333	2.4135
1.52589	402.4	1.56545	494.4	1.65745	578.8	1.56267	7.872																						5.43337	2.0459	5.43333	2.1455		5.45	2.4094
1.52582	400.4	1.56542	492.4	1.65796	576	1.56177	7.688																						5.45003	2.0456	5.45	2.147		5.46667	2.4094
1.52576	398.36	1.56538	490.4	1.65782	574.4	1.56084	7.56																						5.4667	2.0461	5.46667	2.1436		5.48333	2.409
1.52579	396.12	1.56515	488.8	1.65747	573.2	1.55992	7.412																						5.48337	2.0445	5.48333	2.1484		5.5	2.413
1.52579	393.96	1.56473	487.6	1.65712	572	1.55901	7.252																						5.50003	2.0459	5.5	2.1483		5.51667	2.4113
1.5257	392	1.56451	486	1.6559	572.4	1.55807	7.148																						5.5167	2.0455	5.51667	2.1495		5.53333	2.4098
1.52538	390.52	1.56447	484	1.6549	572.4	1.55715	6.992																						5.53337	2.0445	5.53333	2.145		5.55	2.4158
1.52511	388.96	1.56424	482.4	1.65434	571.6	1.55621	6.888																						5.55003	2.0447	5.55	2.1528		5.56667	2.4107
1.52501	387	1.56382	481.2	1.65485	568.8	1.55528	6.756																						5.5667	2.0459	5.56667	2.1475		5.58333	2.4098
1.52466	385.6	1.5634	480	1.65428	568	1.55436	6.624																						5.58337	2.0456	5.58333	2.1509		5.6	2.4155
1.52425	384.32	1.56337	478	1.65414	566.4	1.55343	6.496																						5.60003	2.0455	5.6	2.1487		5.61667	2.4118
1.52418	382.32	1.56294	476.8	1.65401	564.8	1.55249	6.384																						5.6167	2.0453	5.61667	2.149		5.63333	2.4125
1.52405	380.44	1.56252	475.6	1.65344	564	1.55156	6.26																						5.63337	2.0455	5.63333	2.1476		5.65	2.4122
1.52345	379.56	1.56249	473.6	1.65287	563.2	1.55062	6.14																						5.65003	2.045	5.65	2.1473		5.66667	2.4127
1.52343	377.44	1.56207	472.4	1.65274	561.6	1.54968	6.036																						5.6667	2.0461	5.66667	2.1503		5.68333	2.4164
1.52343	375.28	1.56203	470.4	1.65282	559.6	1.54874	5.932																						5.68337	2.0456	5.68333	2.1484		5.7	2.4189
1.52315	373.72	1.5618	468.8	1.65225	558.8	1.54782	5.776																						5.70003	2.045	5.7	2.1481		5.71667	2.4153
1.52317	371.52	1.56119	468	1.65211	557.2	1.54688	5.668																						5.7167	2.0453	5.71667	2.149		5.73333	2.4136
1.52319	369.32	1.56077	466.8	1.65198	555.6	1.54593	5.588																						5.73337	2.0447	5.73333	2.147		5.75	2.4132
1.523	367.56	1.56054	465.2	1.65206	553.6	1.54498	5.488																						5.75003	2.0451	5.75	2.1487		5.76667	2.418
1.52261	366.24	1.56012	464	1.65127	553.2	1.54405	5.372																						5.7667	2.0461	5.76667	2.1472		5.78333	2.4201
1.52258	364.16	1.56028	461.6	1.65092	552	1.54309	5.284																						5.78337	2.0456	5.78333	2.1475		5.8	2.4136
1.52243	362.32	1.56005	460	1.65057	550.8	1.54215	5.176																						5.80003	2.0459	5.8	2.145		5.81667	2.4143
1.52213	360.8	1.55982	458.4	1.64978	550.4	1.54123	5.04																						5.8167	2.0464	5.81667	2.1478		5.83333	2.411
1.52202	358.88	1.55979	456.4	1.64986	548.4	1.54027	4.964																						5.83337	2.0478	5.83333	2.1452		5.85	2.4132
1.522	356.76	1.55937	455.2	1.6493	547.6	1.53933	4.86																						5.85003	2.047	5.85	2.1484		5.86667	2.4133
1.522	354.6	1.55895	454	1.64894	546.4	1.53839	4.748																						5.8667	2.0478	5.86667	2.1492		5.88333	2.4107
1.52174	353	1.55891	452	1.64838	545.6	1.53743	4.668																						5.88337	2.0489	5.88333	2.1484		5.9	2.4144
1.52096	352.52	1.55888	450	1.64802	544.4	1.53649	4.556																						5.90003	2.0482	5.9	2.1473		5.91667	2.4079
1.52068	350.96	1.55845	448.8	1.64767	543.2	1.53553	4.492																						5.9167	2.048	5.91667	2.1478		5.93333	2.4091
1.52044	349.32	1.55765	448.4	1.64775	541.2	1.5346	4.36																						5.93337	2.0482	5.93333	2.1458		5.95	2.4102
1.52036	347.32	1.55761	446.4	1.64762	539.6	1.53364	4.3																						5.95003	2.0492	5.95	2.1459		5.96667	2.4121
1.5201	345.72	1.55719	445.2	1.64748	538	1.53271	4.168																						5.9667	2.0492	5.96667	2.1445		5.98333	2.409
1.51981	344.2	1.55658	444.4	1.64756	536	1.53174	4.104																						5.98337	2.0501	5.98333	2.1469		6	2.4098
1.51951	342.68	1.55616	443.2	1.64742	534.4	1.53079	4.016																						6.00003	2.0489	6	2.1456		6.01667	2.4124
1.51925	341.08	1.55612	441.2	1.64686	533.6	1.52985	3.9056																						6.0167	2.0472	6.01667	2.1453		6.03333	2.4096
1.5191	339.24	1.55609	439.2	1.6465	532.4	1.5289	3.8196																						6.03337	2.0472	6.03333	2.1445		6.05	2.4093
1.51914	337	1.55605	437.2	1.64594	531.6	1.52794	3.7464																						6.05003	2.0467	6.05	2.1484		6.06667	2.4081
1.51908	334.96	1.55582	435.6	1.6458	530	1.52699	3.6628																						6.0667	2.0453	6.06667	2.1452		6.08333	2.4096
1.51902	332.92	1.5556	434	1.64502	529.6	1.52604	3.5588																						6.08337	2.0455	6.08333	2.1436		6.1	2.413
1.51888	331.08	1.55537	432.4	1.64466	528.4	1.52507	3.5068																						6.10003	2.0461	6.1	2.145		6.11667	2.4143
1.51865	329.4	1.55495	431.2	1.64474	526.4	1.52412	3.4228																						6.1167	2.0458	6.11667	2.1425		6.13333	2.4133
1.5183	328	1.55472	429.6	1.64439	525.2	1.52316	3.3372																						6.13337	2.045	6.13333	2.1475		6.15	2.4147
1.51813	326.2	1.55468	427.6	1.64339	525.2	1.5222	3.2656																						6.15003	2.0439	6.15	2.1444		6.16667	2.4166
1.51804	324.24	1.55446	426	1.64304	524	1.52124	3.1996																						6.1667	2.0444	6.16667	2.1458		6.18333	2.4112
1.51783	322.52	1.55384	425.2	1.6429	522.4	1.52031	3.0812																						6.18337	2.0459	6.18333	2.1449		6.2	2.4133
1.51748	321.12	1.55323	424.4	1.64277	520.8	1.51934	3.0152																						6.20003	2.0447	6.2	2.1456		6.21667	2.4172
1.51719	319.6	1.55319	422.4	1.64177	520.8	1.51839	2.9252																						6.2167	2.0458	6.21667	2.1447		6.23333	2.4195
1.51698	317.88	1.55277	421.2	1.64163	519.2	1.51743	2.8496																						6.23337	2.0451	6.23333	2.1467		6.25	2.4166
1.51687	315.96	1.55254	419.6	1.64085	518.8	1.51647	2.7792																						6.25003	2.0451	6.25	2.1456		6.26667	2.4149
1.5167	314.16	1.55232	418	1.63963	519.2	1.51551	2.7076																						6.2667	2.0464	6.26667	2.1452		6.28333	2.4127
1.5167	312	1.55209	416.4	1.63993	516.8	1.51455	2.6392																						6.28337	2.0468	6.28333	2.1438		6.3	2.4177
1.51664	309.96	1.55205	414.4	1.63958	515.6	1.51357	2.6064																						6.30003	2.0472	6.3	2.1466		6.31667	2.4144
1.51637	308.4	1.55182	412.8	1.6403	512.4	1.51261	2.5332																						6.3167	2.0484	6.31667	2.1461		6.33333	2.4175
1.51557	307.96	1.5516	411.2	1.64017	510.8	1.51165	2.4532																						6.33337	2.0476	6.33333	2.1467		6.35	2.4217
1.51518	306.64	1.55137	409.6	1.64003	509.2	1.51071	2.348																						6.35003	2.0479	6.35	2.1452		6.36667	2.418
1.51505	304.76	1.55114	408	1.63968	508	1.50974	2.2988																						6.3667	2.0478	6.36667	2.1455		6.38333	2.4166
1.51492	302.88	1.55072	406.8	1.63846	508.4	1.50877	2.23																						6.38337	2.0478	6.38333	2.1463		6.4	2.415
1.51486	300.84	1.5503	405.6	1.63746	508.4	1.5078	2.1768																						6.40003	2.0489	6.4	2.1461		6.41667	2.4163
1.51481	298.8	1.54988	404.4	1.63754	506.4	1.50683	2.1228																						6.4167	2.0507	6.41667	2.1472		6.43333	2.4136
1.51475	296.76	1.54946	403.2	1.63762	504.4	1.50587	2.058																						6.43337	2.0499	6.43333	2.1466		6.45	2.4139
1.51441	295.32	1.54923	401.6	1.63727	503.2	1.50491	1.9728																						6.45003	2.0498	6.45	2.1458		6.46667	2.4113
1.51423	293.56	1.54902	399.96	1.63649	502.8	1.50396	1.8956																						6.4667	2.0506	6.46667	2.1486		6.48333	2.4135
1.51389	292.12	1.54875	398.44	1.63635	501.2	1.50297	1.8656																						6.48337	2.0513	6.48333	2.1449		6.5	2.409
1.51349	290.84	1.54862	396.64	1.636	500	1.50201	1.7936																						6.50003	2.0501	6.5	2.1447		6.51667	2.4133
1.5133	289.08	1.54857	394.68	1.63522	499.6	1.50105	1.7288																						6.5167	2.0515	6.51667	2.1447		6.53333	2.4136
1.51304	287.48	1.5483	393.16	1.63486	498.4	1.50008	1.6652																						6.53337	2.0506	6.53333	2.145		6.55	2.4079
1.51284	285.76	1.54798	391.76	1.63494	496.4	1.49913	1.5896																						6.55003	2.051	6.55	2.1463		6.56667	2.4108
1.51248	284.36	1.54744	390.8	1.63481	494.8	1.49815	1.5372																						6.5667	2.0503	6.56667	2.1466		6.58333	2.413
1.51209	283.04	1.54688	389.88	1.63467	493.2	1.49717	1.5004																						6.58337	2.0509	6.58333	2.148		6.6	2.417
1.51174	281.64	1.54658	388.44	1.63454	491.6	1.49621	1.434																						6.60003	2.0499	6.6	2.1453		6.61667	2.4087
1.51159	279.8	1.54648	386.56	1.63397	490.8	1.49523	1.3956																						6.6167	2.0509	6.61667	2.1445		6.63333	2.4143
1.51143	278	1.54643	384.6	1.63383	489.2	1.49427	1.3276																						6.63337	2.0506	6.63333	2.1464		6.65	2.4062
1.51124	276.24	1.54624	382.92	1.63348	488	1.4933	1.2664																						6.65003	2.0512	6.65	2.1445		6.66667	2.4113
1.51115	274.28	1.54592	381.52	1.63291	487.2	1.49235	1.1872																						6.6667	2.0503	6.66667	2.1464		6.68333	2.4156
1.511	272.44	1.54567	379.96	1.63256	486	1.49138	1.13																						6.68337	2.0478	6.68333	2.1436		6.7	2.4122
1.51076	270.8	1.54538	378.48	1.63221	484.8	1.4904	1.0988																						6.70003	2.0478	6.7	2.1432		6.71667	2.4121
1.51057	269.04	1.54473	377.76	1.63207	483.2	1.48941	1.068																						6.7167	2.0476	6.71667	2.1421		6.73333	2.4081
1.51018	267.72	1.54443	376.32	1.63194	481.6	1.48844	1.0244																						6.73337	2.0459	6.73333	2.1447		6.75	2.416
1.50996	266.04	1.54433	374.44	1.63137	480.8	1.48748	0.9424																						6.75003	2.0468	6.75	2.1436		6.76667	2.4093
1.5099	264	1.54424	372.56	1.6308	480	1.48652	0.878																						6.7667	2.0447	6.76667	2.1444		6.78333	2.4133
1.50979	262.08	1.54401	370.96	1.63023	479.2	1.48552	0.8644																						6.78337	2.0458	6.78333	2.1435		6.8	2.4161
1.50958	260.36	1.54375	369.44	1.62988	478	1.48457	0.784																						6.80003	2.0442	6.8	2.147		6.81667	2.4143
1.50932	258.76	1.54356	367.76	1.62953	476.8	1.4836	0.7352																						6.8167	2.0447	6.81667	2.1463		6.83333	2.4149
1.50906	257.16	1.54321	366.4	1.62918	475.6	1.48261	0.7008																						6.83337	2.0456	6.83333	2.1414		6.85	2.4152
1.50886	255.44	1.54262	365.56	1.62882	474.4	1.48165	0.6428																						6.85003	2.0456	6.85	2.1435		6.86667	2.4144
1.50858	253.88	1.54239	363.96	1.62847	473.2	1.48068	0.578																						6.8667	2.0442	6.86667	2.1478		6.88333	2.4152
1.50839	252.12	1.54218	362.32	1.62855	471.2	1.47969	0.5624																						6.88337	2.0444	6.88333	2.1436		6.9	2.4116
1.50813	250.52	1.54193	360.76	1.62798	470.4	1.47872	0.5024																						6.90003	2.0447	6.9	2.1449		6.91667	2.4158
1.50797	248.72	1.54159	359.4	1.62785	468.8	1.47776	0.4448																						6.9167	2.045	6.91667	2.1433		6.93333	2.4172
1.50778	246.96	1.54146	357.6	1.6275	467.6	1.47679	0.38592																						6.93337	2.0451	6.93333	2.1424		6.95	2.4172
1.50758	245.24	1.54113	356.2	1.62714	466.4	1.47582	0.33532																						6.95003	2.0459	6.95	2.1455		6.96667	2.4139
1.50721	243.88	1.54085	354.72	1.62614	466.4	1.47484	0.29696																						6.9667	2.0458	6.96667	2.1442		6.98333	2.417
1.50704	242.08	1.54045	353.48	1.62601	464.8	1.47386	0.24608																						6.98337	2.0453	6.98333	2.1458		7	2.4153
1.50685	240.32	1.54001	352.32	1.62609	462.8	1.4729	0.1876																						7.00003	2.0458	7	2.1428		7.01667	2.4156
1.50674	238.4	1.53987	350.52	1.62552	462	1.47191	0.15996																						7.0167	2.0459	7.01667	2.1447		7.03333	2.413
1.50668	236.36	1.53992	348.36	1.62495	461.2	1.47093	0.12948																						7.03337	2.0461	7.03333	2.1442		7.05	2.4059
1.50641	234.8	1.53969	346.76	1.62482	459.6	1.46995	0.09616																						7.05003	2.0476	7.05	2.1452		7.06667	2.4113
1.506	233.52	1.53946	345.16	1.62468	458	1.46898	0.03457																						7.0667	2.0484	7.06667	2.1435		7.08333	2.4104
1.5055	232.44	1.53908	343.88	1.62411	457.2	1.468	0.00754																						7.08337	2.047	7.08333	2.1416		7.1	2.411
1.50507	231.2	1.53883	342.32	1.62419	455.2	1.46703	-0.04588																						7.10003	2.0479	7.1	2.1461		7.11667	2.4113
1.50492	229.36	1.53847	341	1.62406	453.6	1.46603	-0.05812																						7.1167	2.0492	7.11667	2.1435		7.13333	2.4079
1.50479	227.48	1.53828	339.32	1.62327	453.2	1.46505	-0.09332																						7.13337	2.0484	7.13333	2.1469		7.15	2.413
1.50468	225.56	1.53797	337.88	1.6227	452.4	1.4641	-0.1804																						7.15003	2.0479	7.15	2.1433		7.16667	2.415
1.50434	224.12	1.53765	336.48	1.62214	451.6	1.46312	-0.21088																						7.1667	2.0496	7.16667	2.1459		7.18333	2.4112
1.5039	222.92	1.53736	335	1.62178	450.4	1.46215	-0.27404																						7.18337	2.0513	7.18333	2.1435		7.2	2.4096
1.50353	221.56	1.5369	333.88	1.62165	448.8	1.46114	-0.26272																						7.20003	2.0509	7.2	2.1422		7.21667	2.4147
1.50329	219.92	1.53662	332.4	1.62108	448	1.46018	-0.31864																						7.2167	2.0503	7.21667	2.1425		7.23333	2.4144
1.50312	218.12	1.53639	330.8	1.62094	446.4	1.45918	-0.33184																						7.23337	2.052	7.23333	2.1444		7.25	2.4129
1.50293	216.36	1.53597	329.6	1.62059	445.2	1.45821	-0.3862																						7.25003	2.0503	7.25	2.1458		7.26667	2.4133
1.50241	215.32	1.53588	327.72	1.62002	444.4	1.45723	-0.4244																						7.2667	2.0517	7.26667	2.1438		7.28333	2.4124
1.50204	213.96	1.53571	326	1.61946	443.6	1.45626	-0.4652																						7.28337	2.0506	7.28333	2.1427		7.3	2.4113
1.50173	212.48	1.53521	324.96	1.61867	443.2	1.45528	-0.5024																						7.30003	2.051	7.3	2.1473		7.31667	2.4164
1.50147	210.88	1.5349	323.52	1.61832	442	1.45429	-0.5356																						7.3167	2.0492	7.31667	2.1463		7.33333	2.4183
1.50125	209.2	1.53464	322	1.61797	440.8	1.45332	-0.59																						7.33337	2.049	7.33333	2.1444		7.35	2.4125
1.50106	207.44	1.53452	320.16	1.61826	438.4	1.45234	-0.6128																						7.35003	2.0487	7.35	2.1428		7.36667	2.4218
1.50085	205.72	1.53443	318.28	1.61813	436.8	1.45136	-0.6504																						7.3667	2.0468	7.36667	2.145		7.38333	2.4189
1.50061	204.08	1.53424	316.6	1.61778	435.6	1.45038	-0.6872																						7.38337	2.048	7.38333	2.1432		7.4	2.4163
1.50045	202.28	1.53353	316	1.61764	434	1.44939	-0.7148																						7.40003	2.0479	7.4	2.1453		7.41667	2.4169
1.50032	200.4	1.53288	315.28	1.61686	433.6	1.44841	-0.7376																						7.4167	2.0479	7.41667	2.1435		7.43333	2.4167
1.50018	198.52	1.53267	313.64	1.61629	432.8	1.44742	-0.762																						7.43337	2.0479	7.43333	2.1464		7.45	2.4127
1.4998	197.2	1.53248	311.96	1.61615	431.2	1.44644	-0.7996																						7.45003	2.047	7.45	2.1459		7.46667	2.415
1.49946	195.76	1.53217	310.52	1.61602	429.6	1.44547	-0.854																						7.4667	2.0478	7.46667	2.1435		7.48333	2.4091
1.49924	194.08	1.53185	309.12	1.61566	428.4	1.44448	-0.8756																						7.48337	2.0478	7.48333	2.1439		7.5	2.4077
1.49896	192.52	1.53166	307.44	1.6151	427.6	1.44349	-0.8952																						7.50003	2.0492	7.5	2.1453		7.51667	2.4108
1.49872	190.88	1.53136	306	1.61474	426.4	1.44252	-0.9368																						7.5167	2.0476	7.51667	2.1449		7.53333	2.4087
1.49842	189.36	1.53109	304.48	1.61461	424.8	1.44154	-0.982																						7.53337	2.0461	7.53333	2.1432		7.55	2.4076
1.49814	187.8	1.53082	302.96	1.61447	423.2	1.44055	-1.0056																						7.55003	2.047	7.55	2.1433		7.56667	2.4122
1.49783	186.32	1.53052	301.52	1.61412	422	1.43956	-1.0124																						7.5667	2.0482	7.56667	2.1419		7.58333	2.4127
1.49749	184.88	1.53031	299.88	1.61377	420.8	1.43858	-1.0484																						7.58337	2.0489	7.58333	2.145		7.6	2.4115
1.49727	183.2	1.53022	298	1.61298	420.4	1.43761	-1.1012																						7.60003	2.0486	7.6	2.1432		7.61667	2.4113
1.49705	181.52	1.53006	296.24	1.61242	419.6	1.43662	-1.13																						7.6167	2.0478	7.61667	2.1428		7.63333	2.4113
1.49686	179.76	1.52966	295	1.61206	418.4	1.43563	-1.152																						7.63337	2.048	7.63333	2.1444		7.65	2.4121
1.4966	178.16	1.52928	293.72	1.61171	417.2	1.43464	-1.1704																						7.65003	2.049	7.65	2.1436		7.66667	2.4102
1.49632	176.6	1.52876	292.72	1.61158	415.6	1.43366	-1.2072																						7.6667	2.0493	7.66667	2.1464		7.68333	2.4085
1.49606	175	1.5283	291.6	1.61122	414.4	1.43268	-1.244																						7.68337	2.0487	7.68333	2.1445		7.7	2.4149
1.49573	173.56	1.52815	289.84	1.61066	413.6	1.43169	-1.2572																						7.70003	2.0486	7.7	2.1472		7.71667	2.4135
1.49547	171.96	1.52792	288.24	1.6103	412.4	1.43071	-1.2908																						7.7167	2.0489	7.71667	2.1439		7.73333	2.4189
1.49525	170.28	1.52756	286.92	1.60974	411.6	1.42972	-1.3008																						7.73337	2.0503	7.73333	2.1447		7.75	2.4167
1.49499	168.68	1.52724	285.52	1.60938	410.4	1.42872	-1.3128																						7.75003	2.0499	7.75	2.1463		7.76667	2.4141
1.49469	167.16	1.52705	283.84	1.60925	408.8	1.42775	-1.3628																						7.7667	2.0489	7.76667	2.1447		7.78333	2.416
1.49428	165.88	1.5268	282.28	1.6089	407.6	1.42675	-1.3724																						7.78337	2.0484	7.78333	2.1418		7.8	2.4174
1.49397	164.4	1.52651	280.8	1.60854	406.4	1.42576	-1.3804																						7.80003	2.0495	7.8	2.1419		7.81667	2.4172
1.49371	162.8	1.52607	279.64	1.60776	406	1.42479	-1.43																						7.8167	2.0498	7.81667	2.1438		7.83333	2.416
1.49343	161.24	1.52575	278.24	1.60741	404.8	1.42379	-1.4352																						7.83337	2.049	7.83333	2.1435		7.85	2.4175
1.49309	159.8	1.5256	276.48	1.60727	403.2	1.42281	-1.4676																						7.85003	2.0493	7.85	2.1416		7.86667	2.4191
1.49281	158.24	1.52518	275.28	1.60714	401.6	1.42181	-1.48																						7.8667	2.0486	7.86667	2.1408		7.88333	2.4094
1.49244	156.88	1.52493	273.72	1.60678	400.4	1.42081	-1.48																						7.88337	2.047	7.88333	2.141		7.9	2.4125
1.49216	155.32	1.52476	272	1.60624	399.56	1.41983	-1.5076																						7.90003	2.0467	7.9	2.1444		7.91667	2.4124
1.49187	153.8	1.52447	270.52	1.60593	398.28	1.41885	-1.5504																						7.9167	2.0467	7.91667	2.1452		7.93333	2.4088
1.49159	152.24	1.52423	268.96	1.60558	397.08	1.41788	-1.5936																						7.93337	2.0476	7.93333	2.1449		7.95	2.4067
1.49131	150.68	1.52396	267.44	1.60499	396.32	1.41688	-1.602																						7.95003	2.047	7.95	2.1467		7.96667	2.4071
1.49107	149.04	1.52373	265.84	1.60457	395.24	1.41588	-1.6016																						7.9667	2.0475	7.96667	2.1456		7.98333	2.4054
1.49081	147.44	1.52325	264.76	1.60426	393.96	1.41491	-1.6552																						7.98337	2.047	7.98333	2.1439		8	2.4076
1.49057	145.8	1.52295	263.32	1.60428	392.08	1.41391	-1.6572																						8.00003	2.0461	8	2.1442		8.01667	2.4084
1.49027	144.28	1.52266	261.84	1.60395	390.84	1.41292	-1.6644																						8.0167	2.0465	8.01667	2.1473		8.03333	2.4101
1.48996	142.8	1.5223	260.52	1.6037	389.44	1.41192	-1.6728																						8.03337	2.0472	8.03333	2.1463		8.05	2.4082
1.48962	141.36	1.52207	258.92	1.60339	388.16	1.41094	-1.7128																						8.05003	2.0482	8.05	2.1439		8.06667	2.4087
1.48931	139.88	1.52179	257.44	1.60326	386.56	1.40995	-1.7248																						8.0667	2.0482	8.06667	2.1466		8.08333	2.4139
1.48886	138.68	1.52146	256.04	1.60265	385.84	1.40897	-1.7556																						8.08337	2.048	8.08333	2.1422		8.1	2.4139
1.48853	137.24	1.52119	254.52	1.60225	384.72	1.40796	-1.748																						8.10003	2.0486	8.1	2.1449		8.11667	2.4098
1.48823	135.72	1.52079	253.28	1.60158	384.12	1.40698	-1.778																						8.1167	2.0478	8.11667	2.143		8.13333	2.4122
1.4879	134.28	1.52049	251.84	1.60096	383.4	1.40598	-1.7888																						8.13337	2.0489	8.13333	2.147		8.15	2.4101
1.48754	132.88	1.52014	250.48	1.60057	382.28	1.405	-1.8236																						8.15003	2.0489	8.15	2.1422		8.16667	2.4125
1.48717	131.52	1.51986	249	1.60035	380.84	1.40401	-1.836																						8.1667	2.0489	8.16667	2.1433		8.18333	2.4133
1.48684	130.08	1.51963	247.4	1.59993	379.76	1.40302	-1.8592																						8.18337	2.0492	8.18333	2.1444		8.2	2.417
1.48654	128.56	1.5194	245.8	1.59958	378.56	1.40204	-1.886																						8.20003	2.0499	8.2	2.1456		8.21667	2.4139
1.48613	127.28	1.51913	244.28	1.59916	377.48	1.40103	-1.8816																						8.2167	2.0517	8.21667	2.1467		8.23333	2.4161
1.48571	126.04	1.51881	242.88	1.59883	376.24	1.40003	-1.8772																						8.23337	2.0503	8.23333	2.1436		8.25	2.417
1.48541	124.52	1.51849	241.48	1.59878	374.48	1.39906	-1.9212																						8.25003	2.0515	8.25	2.1476		8.26667	2.416
1.48511	123	1.5181	240.2	1.59849	373.16	1.39807	-1.9464																						8.2667	2.0501	8.26667	2.1466		8.28333	2.4181
1.48478	121.56	1.51778	238.8	1.59801	372.2	1.39709	-1.9796																						8.28337	2.0527	8.28333	2.1469		8.3	2.422
1.4845	120	1.51755	237.2	1.59755	371.2	1.39609	-1.9756																						8.30003	2.0522	8.3	2.1469		8.31667	2.417
1.48424	118.4	1.51727	235.72	1.59714	370.12	1.3951	-1.9968																						8.3167	2.0507	8.31667	2.1473		8.33333	2.4129
1.48392	116.92	1.51679	234.64	1.59678	368.92	1.3941	-1.9948																						8.33337	2.0506	8.33333	2.1459		8.35	2.4094
1.48365	115.36	1.51635	233.48	1.596	368.52	1.39311	-2.0128																						8.35003	2.0518	8.35	2.1459		8.36667	2.4054
1.48329	113.96	1.51602	232.08	1.59567	367.28	1.39213	-2.0484																						8.3667	2.0498	8.36667	2.1458		8.38333	2.4065
1.48294	112.56	1.51572	230.64	1.59545	365.84	1.39113	-2.048																						8.38337	2.0503	8.38333	2.1463		8.4	2.4029
1.48261	111.12	1.51551	229	1.59516	364.52	1.39013	-2.0604																						8.40003	2.0506	8.4	2.1445		8.41667	2.404
1.48229	109.64	1.51528	227.4	1.59504	362.88	1.38915	-2.0956																						8.4167	2.0498	8.41667	2.1467		8.43333	2.4022
1.48198	108.16	1.51501	225.88	1.59443	362.16	1.38816	-2.106																						8.43337	2.0517	8.43333	2.1456		8.45	2.3984
1.48166	106.68	1.51469	224.48	1.59365	361.76	1.38717	-2.1336																						8.45003	2.0501	8.45	2.1467		8.46667	2.4008
1.48131	105.28	1.51433	223.16	1.5933	360.56	1.38618	-2.1412																						8.4667	2.0506	8.46667	2.1422		8.48333	2.4011
1.48094	103.92	1.51398	221.8	1.59292	359.4	1.38518	-2.1444																						8.48337	2.0503	8.48333	2.1453		8.5	2.4048
1.48058	102.52	1.51364	220.44	1.59255	358.24	1.38421	-2.1936																						8.50003	2.0518	8.5	2.1484		8.51667	2.4045
1.48023	101.12	1.51333	219	1.59239	356.68	1.38321	-2.2004																						8.5167	2.0513	8.51667	2.1438		8.53333	2.4039
1.47984	99.8	1.51291	217.8	1.59228	355.04	1.38221	-2.204																						8.53337	2.0506	8.53333	2.1455		8.55	2.4045
1.47943	98.52	1.51266	216.24	1.5918	354.08	1.38122	-2.2144																						8.55003	2.0513	8.55	2.1503		8.56667	2.4049
1.47903	97.24	1.51244	214.64	1.59162	352.56	1.38024	-2.2468																						8.5667	2.0518	8.56667	2.1452		8.58333	2.4031
1.47867	95.84	1.51217	213.12	1.59137	351.16	1.37925	-2.264																						8.58337	2.0518	8.58333	2.1435		8.6	2.4071
1.4783	94.48	1.51188	211.64	1.59111	349.8	1.37825	-2.2748																						8.60003	2.0503	8.6	2.1456		8.61667	2.4065
1.47795	93.08	1.5116	210.16	1.59022	349.6	1.37727	-2.3156																						8.6167	2.0509	8.61667	2.147		8.63333	2.4073
1.47764	91.6	1.51129	208.72	1.58969	348.72	1.37626	-2.2904																						8.63337	2.0506	8.63333	2.1475		8.65	2.4107
1.4773	90.16	1.51072	207.84	1.58936	347.48	1.37528	-2.3256																						8.65003	2.0526	8.65	2.1442		8.66667	2.4098
1.47695	88.76	1.51032	206.6	1.58897	346.36	1.37431	-2.3752																						8.6667	2.0517	8.66667	2.1449		8.68333	2.4098
1.4766	87.36	1.51005	205.08	1.58857	345.24	1.37331	-2.3728																						8.68337	2.0507	8.68333	2.1456		8.7	2.4136
1.47624	85.96	1.5098	203.52	1.58843	343.64	1.3723	-2.3668																						8.70003	2.0496	8.7	2.1467		8.71667	2.4132
1.47585	84.64	1.50957	201.92	1.58795	342.68	1.37132	-2.3932																						8.7167	2.0487	8.71667	2.1439		8.73333	2.4124
1.4755	83.24	1.50925	200.52	1.58743	341.8	1.37034	-2.43																						8.73337	2.0476	8.73333	2.147		8.75	2.4186
1.47513	81.88	1.50883	199.32	1.5874	340	1.36936	-2.4684																						8.75003	2.048	8.75	2.1459		8.76667	2.4153
1.47474	80.56	1.50852	197.88	1.58716	338.6	1.36836	-2.4688																						8.7667	2.0467	8.76667	2.1492		8.78333	2.4186
1.47437	79.2	1.50829	196.28	1.58652	337.92	1.36737	-2.4932																						8.78337	2.0458	8.78333	2.1461		8.8	2.4174
1.47398	77.88	1.50801	194.8	1.58617	336.72	1.36638	-2.512																						8.80003	2.0464	8.8	2.1472		8.81667	2.42
1.47357	76.6	1.50772	193.32	1.58573	335.68	1.36539	-2.5288																						8.8167	2.0458	8.81667	2.1472		8.83333	2.4192
1.47315	75.36	1.50744	191.84	1.5854	334.44	1.36439	-2.5312																						8.83337	2.0455	8.83333	2.147		8.85	2.4197
1.47276	74.04	1.50717	190.32	1.58501	333.32	1.3634	-2.554																						8.85003	2.0455	8.85	2.1504		8.86667	2.4243
1.47235	72.76	1.50685	188.92	1.5845	332.4	1.36242	-2.5732																						8.8667	2.047	8.86667	2.1447		8.88333	2.4172
1.47187	71.64	1.50646	187.64	1.5842	331.12	1.36144	-2.6132																						8.88337	2.0464	8.88333	2.1447		8.9	2.42
1.47142	70.44	1.50614	186.24	1.58397	329.68	1.36045	-2.6292																						8.90003	2.0465	8.9	2.1484		8.91667	2.4169
1.47101	69.16	1.50574	185	1.58366	328.4	1.35945	-2.6292																						8.9167	2.0448	8.91667	2.1458		8.93333	2.4082
1.47062	67.84	1.50536	183.72	1.58344	326.96	1.35847	-2.6664																						8.93337	2.0475	8.93333	2.1464		8.95	2.4082
1.47022	66.56	1.50495	182.48	1.5829	326.12	1.35749	-2.7076																						8.95003	2.0458	8.95	2.1458		8.96667	2.4042
1.46975	65.4	1.50459	181.16	1.58228	325.4	1.35651	-2.738																						8.9667	2.0461	8.96667	2.1436		8.98333	2.4031
1.46929	64.24	1.5043	179.68	1.58165	324.72	1.35551	-2.7452																						8.98337	2.0453	8.98333	2.1476		9	2.4029
1.46888	62.96	1.50398	178.28	1.58162	322.92	1.35452	-2.756																						9.00003	2.047	9	2.1492		9.01667	2.4025
1.46845	61.72	1.50364	176.92	1.58138	321.52	1.35353	-2.78																						9.0167	2.0479	9.01667	2.1458		9.03333	2.4036
1.46801	60.52	1.50327	175.6	1.58098	320.4	1.35254	-2.8068																						9.03337	2.0479	9.03333	2.1481		9.05	2.4039
1.46756	59.32	1.50281	174.48	1.58039	319.64	1.35156	-2.8316																						9.05003	2.0479	9.05	2.1456		9.06667	2.4042
1.46714	58.08	1.50247	173.12	1.58006	318.4	1.35057	-2.862																						9.0667	2.0484	9.06667	2.1459		9.08333	2.4028
1.46671	56.84	1.50216	171.68	1.5796	317.4	1.34957	-2.8568																						9.08337	2.0486	9.08333	2.1487		9.1	2.4048
1.46629	55.6	1.50192	170.12	1.57917	316.36	1.3486	-2.902																						9.10003	2.0493	9.1	2.1464		9.11667	2.4081
1.46584	54.4	1.50165	168.6	1.57864	315.48	1.3476	-2.9164																						9.1167	2.0492	9.11667	2.1452		9.13333	2.4065
1.46538	53.24	1.50131	167.24	1.57835	314.16	1.34664	-2.978																						9.13337	2.0489	9.13333	2.1478		9.15	2.4059
1.46489	52.12	1.50096	165.88	1.57776	313.4	1.34566	-3.0144																						9.15003	2.0489	9.15	2.145		9.16667	2.4012
1.46443	50.96	1.5007	164.36	1.57715	312.68	1.34466	-3.0144																						9.1667	2.0489	9.16667	2.1475		9.18333	2.4076
1.46399	49.76	1.50039	162.92	1.57689	311.32	1.34367	-3.0404																						9.18337	2.0512	9.18333	2.1449		9.2	2.4042
1.4635	48.64	1.50005	161.56	1.57671	309.8	1.3427	-3.0968																						9.20003	2.0509	9.2	2.1469		9.21667	2.4034
1.46304	47.48	1.4997	160.2	1.57649	308.36	1.34173	-3.1408																						9.2167	2.0509	9.21667	2.1463		9.23333	2.4081
1.4626	46.28	1.4994	158.76	1.576	307.4	1.34074	-3.1644																						9.23337	2.0496	9.23333	2.1501		9.25	2.4025
1.46213	45.12	1.499	157.52	1.57539	306.68	1.33977	-3.2192																						9.25003	2.0496	9.25	2.148		9.26667	2.4057
1.46165	44	1.49863	156.2	1.57521	305.16	1.33878	-3.2296																						9.2667	2.049	9.26667	2.1473		9.28333	2.4076
1.46115	42.92	1.49831	154.8	1.5749	303.88	1.33781	-3.296																						9.28337	2.0472	9.28333	2.1486		9.3	2.4091
1.46067	41.8	1.49793	153.52	1.57451	302.76	1.33683	-3.3264																						9.30003	2.0461	9.3	2.1484		9.31667	2.4105
1.46019	40.68	1.49758	152.16	1.57401	301.84	1.33586	-3.3828																						9.3167	2.0478	9.31667	2.1484		9.33333	2.4071
1.45971	39.552	1.49726	150.76	1.5737	300.56	1.3349	-3.4456																						9.33337	2.0464	9.33333	2.147		9.35	2.4093
1.45921	38.472	1.49691	149.4	1.57337	299.32	1.33392	-3.4896																						9.35003	2.0465	9.35	2.1483		9.36667	2.4155
1.45869	37.428	1.49663	147.92	1.57308	298	1.33296	-3.5644																						9.3667	2.045	9.36667	2.1495		9.38333	2.411
1.45821	36.3	1.49628	146.56	1.57264	296.96	1.33199	-3.6228																						9.38337	2.0458	9.38333	2.15		9.4	2.4116
1.45769	35.256	1.49592	145.24	1.57203	296.24	1.33104	-3.7012																						9.40003	2.047	9.4	2.1486		9.41667	2.4116
1.45718	34.204	1.49556	143.92	1.5717	295	1.33007	-3.7596																						9.4167	2.0482	9.41667	2.1475		9.43333	2.4116
1.45668	33.128	1.49518	142.64	1.57148	293.56	1.3291	-3.8212																						9.43337	2.0464	9.43333	2.1459		9.45	2.4141
1.45614	32.128	1.49485	141.24	1.57121	292.2	1.32815	-3.9128																						9.45003	2.0464	9.45	2.1472		9.46667	2.4132
1.45563	31.068	1.49449	139.92	1.57092	290.88	1.32718	-3.9572																						9.4667	2.0458	9.46667	2.149		9.48333	2.415
1.45513	30	1.49405	138.76	1.57064	289.56	1.32621	-4.024																						9.48337	2.0478	9.48333	2.148		9.5	2.4178
1.4546	28.976	1.49372	137.36	1.57031	288.32	1.32528	-4.144																						9.50003	2.0476	9.5	2.1504		9.51667	2.4184
1.45407	27.952	1.49344	135.88	1.56972	287.56	1.32433	-4.232																						9.5167	2.0486	9.51667	2.1497		9.53333	2.4211
1.45354	26.932	1.49311	134.48	1.56898	287.08	1.32336	-4.284																						9.53337	2.048	9.53333	2.1497		9.55	2.418
1.45303	25.888	1.49271	133.24	1.56871	285.72	1.32242	-4.404																						9.55003	2.0468	9.55	2.1494		9.56667	2.4184
1.45248	24.9	1.49235	131.92	1.56849	284.28	1.32147	-4.488																						9.5667	2.0492	9.56667	2.1495		9.58333	2.4206
1.45193	23.936	1.492	130.56	1.56822	282.92	1.32053	-4.592																						9.58337	2.0482	9.58333	2.1492		9.6	2.4141
1.45138	22.972	1.49166	129.2	1.56787	281.72	1.31957	-4.676																						9.60003	2.0487	9.6	2.1506		9.61667	2.4152
1.45081	22.04	1.49132	127.84	1.5673	280.92	1.31863	-4.788																						9.6167	2.048	9.61667	2.1481		9.63333	2.4143
1.45023	21.116	1.49097	126.48	1.56671	280.16	1.31771	-4.936																						9.63337	2.0492	9.63333	2.148		9.65	2.4112
1.44968	20.152	1.49059	125.2	1.5661	279.44	1.31678	-5.056																						9.65003	2.0487	9.65	2.1515		9.66667	2.4124
1.44913	19.184	1.49019	123.96	1.56599	277.8	1.31585	-5.18																						9.6667	2.0487	9.66667	2.1492		9.68333	2.4091
1.44854	18.292	1.48981	122.68	1.56577	276.36	1.31493	-5.324																						9.68337	2.0498	9.68333	2.1501		9.7	2.4093
1.44796	17.384	1.48929	121.68	1.56515	275.64	1.314	-5.46																						9.70003	2.0489	9.7	2.1495		9.71667	2.4113
1.44739	16.456	1.48887	120.48	1.56465	274.72	1.3131	-5.632																						9.7167	2.048	9.71667	2.1486		9.73333	2.4071
1.44678	15.608	1.48854	119.08	1.5641	273.88	1.31216	-5.752																						9.73337	2.0484	9.73333	2.1509		9.75	2.4112
1.44618	14.74	1.48814	117.84	1.5636	272.96	1.31127	-5.948																						9.75003	2.0489	9.75	2.147		9.76667	2.4076
1.44559	13.856	1.48776	116.56	1.56331	271.64	1.31036	-6.116																						9.7667	2.0499	9.76667	2.1504		9.78333	2.4088
1.44499	12.996	1.48738	115.28	1.56305	270.28	1.30947	-6.308																						9.78337	2.049	9.78333	2.1535		9.8	2.4056
1.44438	12.156	1.48703	113.92	1.56268	269.12	1.30856	-6.472																						9.80003	2.0503	9.8	2.1546		9.81667	2.409
1.44376	11.324	1.48671	112.52	1.56219	268.16	1.30767	-6.664																						9.8167	2.0496	9.81667	2.1507		9.83333	2.409
1.44313	10.532	1.48635	111.2	1.56186	266.92	1.30677	-6.852																						9.83337	2.0493	9.83333	2.1518		9.85	2.4098
1.44249	9.748	1.48594	109.96	1.5616	265.56	1.30588	-7.06																						9.85003	2.0509	9.85	2.1521		9.86667	2.4129
1.44188	8.912	1.4856	108.6	1.56122	264.4	1.30503	-7.324																						9.8667	2.052	9.86667	2.1497		9.88333	2.4135
1.44124	8.124	1.48522	107.32	1.56092	263.12	1.30415	-7.54																						9.88337	2.0484	9.88333	2.1507		9.9	2.4105
1.44062	7.316	1.48482	106.08	1.56074	261.6	1.30327	-7.768																						9.90003	2.0476	9.9	2.1525		9.91667	2.411
1.43996	6.568	1.4844	104.88	1.56051	260.16	1.3024	-8.004																						9.9167	2.047	9.91667	2.1535		9.93333	2.4136
1.43933	5.78	1.48401	103.6	1.5602	258.88	1.30154	-8.252																						9.93337	2.0464	9.93333	2.1504		9.95	2.4136
1.43867	5.048	1.48365	102.28	1.55942	258.48	1.30069	-8.536																						9.95003	2.0461	9.95	2.1517		9.96667	2.4113
1.438	4.328	1.48319	101.16	1.55874	257.88	1.29984	-8.796																						9.9667	2.0458	9.96667	2.1523		9.98333	2.4141
1.43737	3.5344	1.48277	99.96	1.55852	256.44	1.29899	-9.064																						9.98337	2.0456	9.98333	2.1509		10	2.4152
1.4367	2.818	1.48241	98.64	1.55819	255.2	1.29815	-9.36																						10	2.0459	10	2.1535		10.0167	2.4174
1.43601	2.1464	1.48204	97.32	1.55782	254.04	1.29732	-9.668																						10.0167	2.0455	10.0167	2.1523		10.0333	2.415
1.43534	1.4324	1.48164	96.08	1.55755	252.68	1.29648	-9.968																						10.0334	2.0456	10.0333	2.154		10.05	2.4184
1.43466	0.728	1.48128	94.76	1.55729	251.32	1.29566	-10.284																						10.05	2.045	10.05	2.1523		10.0667	2.4144
1.434	0.00914	1.48086	93.56	1.55694	250.12	1.29484	-10.616																						10.0667	2.0444	10.0667	2.1506		10.0833	2.4195
1.43331	-0.6644	1.48047	92.28	1.55665	248.8	1.29403	-10.956																						10.0834	2.0451	10.0833	2.1507		10.1	2.422
1.4326	-1.306	1.48011	90.96	1.55554	249	1.29322	-11.3																						10.1	2.0453	10.1	2.1509		10.1167	2.4192
1.4319	-1.9488	1.47973	89.68	1.55499	248.16	1.29242	-11.664																						10.1167	2.0444	10.1167	2.1525		10.1333	2.4177
1.43122	-2.632	1.47931	88.48	1.55473	246.8	1.29162	-12.032																						10.1334	2.0455	10.1333	2.1551		10.15	2.4161
1.43051	-3.2704	1.47893	87.2	1.55438	245.6	1.29081	-12.384																						10.15	2.0464	10.15	2.1557		10.1667	2.4153
1.42981	-3.912	1.47852	85.96	1.55385	244.72	1.29	-12.736																						10.1667	2.0456	10.1667	2.1521		10.1833	2.4152
1.4291	-4.54	1.4781	84.76	1.55352	243.48	1.28921	-13.1																						10.1834	2.0465	10.1833	2.1535		10.2	2.413
1.42838	-5.148	1.47768	83.56	1.55323	242.16	1.28842	-13.488																						10.2	2.0464	10.2	2.1514		10.2167	2.4098
1.42766	-5.748	1.47724	82.4	1.55282	241.08	1.2876	-13.82																						10.2167	2.0475	10.2167	2.15		10.2333	2.4087
1.42693	-6.336	1.47684	81.16	1.55229	240.2	1.28679	-14.168																						10.2334	2.0476	10.2333	2.1526		10.25	2.4093
1.42619	-6.904	1.47642	79.96	1.55194	239	1.28597	-14.488																						10.25	2.0465	10.25	2.152		10.2667	2.409
1.42547	-7.5	1.47602	78.72	1.55154	237.88	1.28515	-14.816																						10.2667	2.0486	10.2667	2.1546		10.2833	2.415
1.42472	-8.052	1.4756	77.52	1.55113	236.8	1.2843	-15.092																						10.2834	2.0482	10.2833	2.1518		10.3	2.4087
1.42399	-8.628	1.47518	76.32	1.55073	235.68	1.28342	-15.316																						10.3	2.0484	10.3	2.1526		10.3167	2.4079
1.42322	-9.132	1.47477	75.08	1.55034	234.56	1.28252	-15.496																						10.3167	2.0486	10.3167	2.152		10.3333	2.4067
1.42248	-9.684	1.47433	73.92	1.55009	233.16	1.28158	-15.596																						10.3334	2.0492	10.3333	2.15		10.35	2.4087
1.42173	-10.22	1.47391	72.72	1.54978	231.88	1.28058	-15.608																						10.35	2.0498	10.35	2.1528		10.3667	2.4074
1.42097	-10.756	1.47347	71.56	1.54943	230.68	1.27956	-15.568																						10.3667	2.0503	10.3667	2.1528		10.3833	2.4074
1.42022	-11.292	1.47301	70.44	1.54895	229.72	1.27851	-15.472																						10.3834	2.0503	10.3833	2.1559		10.4	2.409
1.41946	-11.812	1.47255	69.32	1.54825	229.16	1.27743	-15.332																						10.4	2.0499	10.4	2.1501		10.4167	2.4124
1.4187	-12.324	1.47211	68.16	1.54782	228.12	1.27631	-15.112																						10.4167	2.0512	10.4167	2.1531		10.4333	2.4102
1.41793	-12.812	1.47167	67	1.54731	227.2	1.27518	-14.868																						10.4334	2.0503	10.4333	2.1526		10.45	2.4104
1.41715	-13.288	1.47123	65.84	1.54696	226	1.27408	-14.684																						10.45	2.0515	10.45	2.1531		10.4667	2.4129
1.41638	-13.784	1.47075	64.76	1.54672	224.6	1.27295	-14.46																						10.4667	2.0515	10.4667	2.1534		10.4833	2.4136
1.4156	-14.268	1.47027	63.68	1.54626	223.6	1.27182	-14.224																						10.4834	2.0518	10.4833	2.1515		10.5	2.4133
1.41483	-14.768	1.46983	62.52	1.54584	222.52	1.2707	-13.996																						10.5	2.0527	10.5	2.1538		10.5167	2.4093
1.41403	-15.204	1.46937	61.4	1.54536	221.56	1.26957	-13.76																						10.5167	2.053	10.5167	2.1535		10.5333	2.415
1.41326	-15.7	1.46893	60.24	1.54496	220.44	1.26847	-13.576																						10.5334	2.0535	10.5333	2.1506		10.55	2.4187
1.41246	-16.124	1.46847	59.12	1.54468	219.12	1.26737	-13.396																						10.55	2.0518	10.55	2.1531		10.5667	2.4141
1.41168	-16.608	1.46802	58	1.54434	217.88	1.26628	-13.228																						10.5667	2.0512	10.5667	2.1523		10.5833	2.4195
1.41089	-17.068	1.46759	56.8	1.54406	216.56	1.26516	-13.016																						10.5834	2.0496	10.5833	2.1514		10.6	2.4147
1.41011	-17.528	1.46708	55.8	1.54373	215.32	1.26408	-12.868																						10.6	2.0478	10.6	2.1538		10.6167	2.4167
1.40933	-18.02	1.46658	54.76	1.54331	214.24	1.26298	-12.692																						10.6167	2.0486	10.6167	2.1538		10.6333	2.4169
1.40854	-18.464	1.4661	53.68	1.54285	213.24	1.26187	-12.492																						10.6334	2.047	10.6333	2.1551		10.65	2.4186
1.40776	-18.932	1.46564	52.56	1.54243	212.16	1.2608	-12.368																						10.65	2.0456	10.65	2.152		10.6667	2.4215
1.40696	-19.368	1.46518	51.44	1.54193	211.24	1.25971	-12.196																						10.6667	2.0451	10.6667	2.1542		10.6833	2.4183
1.40614	-19.752	1.4647	50.36	1.54115	210.84	1.25863	-12.048																						10.6834	2.045	10.6833	2.1548		10.7	2.4181
1.40534	-20.192	1.4642	49.32	1.54071	209.8	1.25754	-11.888																						10.7	2.0453	10.7	2.152		10.7167	2.4133
1.40454	-20.628	1.4637	48.28	1.54036	208.6	1.25646	-11.752																						10.7167	2.0445	10.7167	2.1532		10.7333	2.4208
1.40373	-21.036	1.46323	47.2	1.53992	207.56	1.25539	-11.616																						10.7334	2.0447	10.7333	2.1531		10.75	2.4189
1.40293	-21.468	1.46275	46.12	1.53948	206.52	1.25432	-11.492																						10.75	2.0444	10.75	2.1528		10.7667	2.4186
1.40213	-21.904	1.46227	45.04	1.53913	205.32	1.25327	-11.392																						10.7667	2.0442	10.7667	2.1546		10.7833	2.42
1.40132	-22.312	1.46179	43.96	1.53875	204.16	1.25219	-11.26																						10.7834	2.0437	10.7833	2.1542		10.8	2.4201
1.4005	-22.712	1.46129	42.92	1.5381	203.52	1.25114	-11.16																						10.8	2.0436	10.8	2.1552		10.8167	2.4214
1.3997	-23.14	1.46079	41.88	1.53768	202.44	1.25009	-11.068																						10.8167	2.0442	10.8167	2.1542		10.8333	2.4189
1.3989	-23.576	1.46029	40.84	1.53709	201.68	1.24903	-10.956																						10.8334	2.0439	10.8333	2.1542		10.85	2.4167
1.39808	-23.964	1.45978	39.828	1.53681	200.36	1.24796	-10.84																						10.85	2.0436	10.85	2.1543		10.8667	2.4172
1.39726	-24.352	1.45928	38.804	1.53652	199.04	1.2469	-10.724																						10.8667	2.0455	10.8667	2.1532		10.8833	2.4183
1.39648	-24.832	1.45875	37.828	1.53617	197.84	1.24587	-10.676																						10.8834	2.0456	10.8833	2.1562		10.9	2.424
1.39566	-25.212	1.45825	36.796	1.53562	197	1.24481	-10.556																						10.9	2.0448	10.9	2.1543		10.9167	2.4158
1.39485	-25.624	1.45773	35.796	1.53522	195.88	1.24375	-10.46																						10.9167	2.0461	10.9167	2.1534		10.9333	2.4144
1.39403	-26.02	1.45718	34.864	1.53485	194.72	1.24269	-10.352																						10.9334	2.0451	10.9333	2.1554		10.95	2.4108
1.39322	-26.42	1.45665	33.896	1.5343	193.88	1.24166	-10.288																						10.95	2.0464	10.95	2.1532		10.9667	2.4115
1.39242	-26.852	1.45614	32.864	1.5338	192.96	1.24061	-10.196																						10.9667	2.0456	10.9667	2.1546		10.9833	2.4124
1.39161	-27.268	1.4556	31.908	1.53343	191.8	1.23954	-10.072																						10.9834	2.0482	10.9833	2.1549		11	2.4077
1.39079	-27.66	1.45505	30.976	1.53288	190.96	1.2385	-9.996																						11	2.0467	11	2.1534		11.0167	2.4085
1.39	-28.1	1.45451	30.024	1.53246	189.88	1.23745	-9.916																						11.0167	2.0476	11.0167	2.1545		11.0333	2.4074
1.38918	-28.496	1.45396	29.096	1.5322	188.52	1.23641	-9.836																						11.0334	2.0479	11.0333	2.156		11.05	2.4045
1.38837	-28.904	1.45342	28.148	1.5318	187.4	1.23538	-9.784																						11.05	2.0482	11.05	2.1562		11.0667	2.4081
1.38757	-29.332	1.45285	27.252	1.5313	186.48	1.23432	-9.676																						11.0667	2.049	11.0667	2.1511		11.0833	2.4076
1.38676	-29.744	1.45229	26.34	1.53082	185.52	1.23329	-9.616																						11.0834	2.0478	11.0833	2.1557		11.1	2.4049
1.38596	-30.176	1.45173	25.428	1.53029	184.64	1.23225	-9.548																						11.1	2.0486	11.1	2.1545		11.1167	2.4077
1.38516	-30.608	1.45118	24.496	1.52988	183.56	1.2312	-9.46																						11.1167	2.0487	11.1167	2.1576		11.1333	2.4094
1.38434	-31.004	1.45061	23.6	1.5295	182.4	1.23016	-9.38																						11.1334	2.0499	11.1333	2.1556		11.15	2.4107
1.38354	-31.444	1.45003	22.728	1.529	181.48	1.22914	-9.348																						11.15	2.0482	11.15	2.156		11.1667	2.4094
1.38274	-31.872	1.44944	21.884	1.52858	180.4	1.22812	-9.3																						11.1667	2.0501	11.1667	2.1535		11.1833	2.4093
1.38195	-32.316	1.44886	21.024	1.52817	179.32	1.22708	-9.24																						11.1834	2.0495	11.1833	2.1568		11.2	2.4098
1.38115	-32.756	1.44824	20.228	1.52771	178.32	1.22607	-9.22																						11.2	2.0503	11.2	2.1506		11.2167	2.4088
1.38034	-33.16	1.44764	19.4	1.52733	177.16	1.22503	-9.144																						11.2167	2.0517	11.2167	2.1554		11.2333	2.4108
1.37958	-33.676	1.44705	18.556	1.52687	176.16	1.22401	-9.108																						11.2334	2.0517	11.2333	2.1552		11.25	2.4081
1.37879	-34.132	1.44645	17.712	1.5265	175	1.22296	-9.024																						11.25	2.0515	11.25	2.154		11.2667	2.4133
1.37796	-34.516	1.44585	16.896	1.52613	173.84	1.22196	-9.024																						11.2667	2.0509	11.2667	2.156		11.2833	2.4119
1.37721	-35.048	1.44524	16.084	1.52571	172.76	1.22095	-8.992																						11.2834	2.0509	11.2833	2.1557		11.3	2.4108
1.37642	-35.512	1.4446	15.34	1.52531	171.64	1.21992	-8.944																						11.3	2.0498	11.3	2.1559		11.3167	2.4124
1.37561	-35.92	1.44399	14.532	1.52496	170.44	1.2189	-8.912																						11.3167	2.0487	11.3167	2.1532		11.3333	2.4102
1.37482	-36.372	1.44336	13.756	1.52452	169.4	1.21789	-8.892																						11.3334	2.048	11.3333	2.154		11.35	2.4119
1.37406	-36.884	1.44271	13.036	1.52396	168.6	1.21686	-8.84																						11.35	2.0487	11.35	2.1551		11.3667	2.4127
1.37327	-37.344	1.44207	12.284	1.52343	167.72	1.21586	-8.844																						11.3667	2.0479	11.3667	2.1574		11.3833	2.4166
1.37249	-37.816	1.44143	11.548	1.52301	166.64	1.21485	-8.816																						11.3834	2.0461	11.3833	2.1569		11.4	2.4195
1.37171	-38.284	1.44079	10.804	1.52255	165.64	1.21384	-8.796																						11.4	2.0482	11.4	2.1551		11.4167	2.4187
1.37094	-38.78	1.44013	10.096	1.52209	164.64	1.21282	-8.764																						11.4167	2.0468	11.4167	2.1566		11.4333	2.42
1.37017	-39.292	1.43949	9.356	1.5217	163.52	1.21182	-8.76																						11.4334	2.0479	11.4333	2.158		11.45	2.4211
1.36941	-39.796	1.43882	8.668	1.52111	162.76	1.21079	-8.708																						11.45	2.0461	11.45	2.1554		11.4667	2.4167
1.36863	-40.28	1.43813	8.016	1.52071	161.64	1.20976	-8.648																						11.4667	2.0468	11.4667	2.1568		11.4833	2.4184
1.36785	-40.76	1.43749	7.268	1.52036	160.44	1.20877	-8.68																						11.4834	2.047	11.4833	2.158		11.5	2.4112
1.36711	-41.32	1.43682	6.588	1.51999	159.28	1.20777	-8.676																						11.5	2.0479	11.5	2.1562		11.5167	2.407
1.36637	-41.88	1.43612	5.96	1.51946	158.4	1.20675	-8.632																						11.5167	2.0486	11.5167	2.1556		11.5333	2.407
1.36559	-42.36	1.43543	5.32	1.51898	157.44	1.20575	-8.636																						11.5334	2.0467	11.5333	2.1588		11.55	2.3997
1.36485	-42.92	1.43476	4.648	1.51861	156.28	1.20474	-8.616																						11.55	2.0455	11.55	2.1562		11.5667	2.4023
1.36409	-43.44	1.43406	4.028	1.51815	155.28	1.20373	-8.592																						11.5667	2.0476	11.5667	2.1556		11.5833	2.3983
1.36333	-43.96	1.43336	3.402	1.51771	154.24	1.20271	-8.564																						11.5834	2.0461	11.5833	2.1552		11.6	2.3987
1.36259	-44.52	1.43264	2.8112	1.51729	153.16	1.20169	-8.532																						11.6	2.0482	11.6	2.1551		11.6167	2.4018
1.36185	-45.08	1.43194	2.2	1.51694	151.96	1.20068	-8.504																						11.6167	2.0461	11.6167	2.1579		11.6333	2.396
1.36109	-45.6	1.43123	1.602	1.51652	150.88	1.19966	-8.468																						11.6334	2.0478	11.6333	2.154		11.65	2.3977
1.36037	-46.2	1.43051	1.014	1.51596	150.08	1.19866	-8.468																						11.65	2.0482	11.65	2.1599		11.6667	2.3946
1.35965	-46.8	1.42979	0.4324	1.51548	149.12	1.19765	-8.46																						11.6667	2.0482	11.6667	2.1582		11.6833	2.3964
1.3589	-47.36	1.42905	-0.09428	1.51499	148.16	1.19664	-8.436																						11.6834	2.047	11.6833	2.1559		11.7	2.4
1.35818	-47.96	1.42832	-0.668	1.51456	147.12	1.19564	-8.44																						11.7	2.0475	11.7	2.1551		11.7167	2.3994
1.35744	-48.52	1.4276	-1.2412	1.51425	145.84	1.19464	-8.432																						11.7167	2.049	11.7167	2.1571		11.7333	2.4014
1.35672	-49.12	1.42685	-1.7612	1.51376	144.88	1.19363	-8.412																						11.7334	2.0476	11.7333	2.1591		11.75	2.4
1.356	-49.72	1.42611	-2.3104	1.5133	143.88	1.19262	-8.408																						11.75	2.0478	11.75	2.1569		11.7667	2.3977
1.35529	-50.36	1.42537	-2.846	1.51282	142.92	1.19163	-8.424																						11.7667	2.0479	11.7667	2.1552		11.7833	2.4042
1.35455	-50.92	1.42462	-3.3532	1.51236	141.92	1.19062	-8.408																						11.7834	2.0486	11.7833	2.1532		11.8	2.4026
1.35387	-51.6	1.42387	-3.8736	1.51192	140.88	1.18962	-8.404																						11.8	2.048	11.8	2.1594		11.8167	2.4056
1.35316	-52.24	1.4231	-4.344	1.5114	140	1.18862	-8.408																						11.8167	2.0484	11.8167	2.1576		11.8333	2.4071
1.35242	-52.8	1.42233	-4.832	1.51092	139.04	1.18762	-8.392																						11.8334	2.0501	11.8333	2.1554		11.85	2.4029
1.35172	-53.44	1.42157	-5.328	1.51042	138.12	1.18661	-8.384																						11.85	2.0492	11.85	2.1566		11.8667	2.4065
1.35103	-54.12	1.42078	-5.772	1.50989	137.24	1.18562	-8.404																						11.8667	2.0499	11.8667	2.1559		11.8833	2.4101
1.35033	-54.76	1.42002	-6.252	1.50934	136.4	1.18463	-8.424																						11.8834	2.0506	11.8833	2.1576		11.9	2.4084
1.34962	-55.4	1.41921	-6.652	1.50893	135.32	1.18364	-8.432																						11.9	2.051	11.9	2.1549		11.9167	2.4135
1.34892	-56.04	1.41844	-7.128	1.50858	134.12	1.18265	-8.448																						11.9167	2.0507	11.9167	2.1566		11.9333	2.4112
1.34821	-56.68	1.41766	-7.592	1.50814	133.08	1.18165	-8.452																						11.9334	2.0515	11.9333	2.1549		11.95	2.4129
1.34755	-57.4	1.41685	-7.98	1.5077	132.04	1.18065	-8.452																						11.95	2.0503	11.95	2.1605		11.9667	2.4133
1.34684	-58.04	1.41607	-8.44	1.50709	131.32	1.17964	-8.444																						11.9667	2.0512	11.9667	2.1569		11.9833	2.4139
1.34614	-58.68	1.41528	-8.876	1.50661	130.36	1.17867	-8.488																						11.9834	2.0507	11.9833	2.1574		12	2.4178
1.34545	-59.36	1.41447	-9.272	1.50617	129.32	1.17766	-8.472																						12	2.0493	12	2.1556		12.0167	2.4141
1.34477	-60.04	1.41366	-9.668	1.50571	128.32	1.17666	-8.48																						12.0167	2.0493	12.0167	2.1568		12.0333	2.4177
1.3441	-60.76	1.41285	-10.056	1.50514	127.52	1.17568	-8.504																						12.0334	2.0499	12.0333	2.156		12.05	2.4187
1.34342	-61.44	1.41204	-10.448	1.50461	126.64	1.17469	-8.524																						12.05	2.0486	12.05	2.1583		12.0667	2.418
1.34273	-62.12	1.41126	-10.892	1.50411	125.72	1.1737	-8.552																						12.0667	2.0492	12.0667	2.1546		12.0833	2.4166
1.34206	-62.84	1.41045	-11.3	1.50363	124.76	1.17268	-8.508																						12.0834	2.0495	12.0833	2.1552		12.1	2.4132
1.3414	-63.56	1.40964	-11.68	1.50319	123.72	1.1717	-8.552																						12.1	2.0482	12.1	2.1583		12.1167	2.4136
1.34071	-64.24	1.40882	-12.064	1.50271	122.76	1.17071	-8.56																						12.1167	2.0492	12.1167	2.1548		12.1333	2.4077
1.34004	-64.96	1.408	-12.428	1.50218	121.88	1.16971	-8.564																						12.1334	2.0495	12.1333	2.1549		12.15	2.4104
1.3394	-65.72	1.40716	-12.776	1.5017	120.92	1.16871	-8.56																						12.15	2.0498	12.15	2.1566		12.1667	2.4059
1.33875	-66.48	1.40632	-13.108	1.50122	119.96	1.16771	-8.568																						12.1667	2.0518	12.1667	2.158		12.1833	2.4049
1.33806	-67.16	1.40551	-13.492	1.50078	118.92	1.16671	-8.56																						12.1834	2.049	12.1833	2.1552		12.2	2.4093
1.33739	-67.88	1.40468	-13.848	1.50026	118.04	1.16571	-8.572																						12.2	2.0492	12.2	2.1566		12.2167	2.4065
1.33673	-68.6	1.40387	-14.24	1.49988	116.88	1.16471	-8.572																						12.2167	2.0499	12.2167	2.1591		12.2333	2.4053
1.33608	-69.36	1.40304	-14.6	1.49945	115.84	1.16371	-8.56																						12.2334	2.0501	12.2333	2.1563		12.25	2.4059
1.33541	-70.08	1.40223	-14.984	1.49894	114.92	1.16272	-8.58																						12.25	2.0503	12.25	2.1551		12.2667	2.4085
1.33478	-70.88	1.40138	-15.3	1.49846	113.96	1.16172	-8.58																						12.2667	2.0496	12.2667	2.1559		12.2833	2.406
1.33412	-71.6	1.40057	-15.692	1.49792	113.12	1.16072	-8.584																						12.2834	2.0507	12.2833	2.1563		12.3	2.407
1.33345	-72.32	1.39973	-16.016	1.49739	112.24	1.15972	-8.588																						12.3	2.0503	12.3	2.1565		12.3167	2.4054
1.3328	-73.08	1.3989	-16.368	1.49684	111.4	1.15873	-8.592																						12.3167	2.0522	12.3167	2.1549		12.3333	2.4094
1.33215	-73.84	1.39807	-16.732	1.49643	110.32	1.15771	-8.572																						12.3334	2.0503	12.3333	2.1549		12.35	2.4096
1.33152	-74.64	1.39722	-17.044	1.49601	109.24	1.15672	-8.58																						12.35	2.0518	12.35	2.1551		12.3667	2.411
1.33087	-75.4	1.39639	-17.396	1.49553	108.28	1.1557	-8.552																						12.3667	2.0512	12.3667	2.156		12.3833	2.4161
1.33022	-76.16	1.39556	-17.748	1.49503	107.36	1.1547	-8.548																						12.3834	2.0524	12.3833	2.1542		12.4	2.417
1.32956	-76.88	1.39474	-18.108	1.49448	106.52	1.15369	-8.536																						12.4	2.051	12.4	2.1557		12.4167	2.413
1.32893	-77.68	1.3939	-18.448	1.49411	105.36	1.15267	-8.496																						12.4167	2.0498	12.4167	2.1552		12.4333	2.4175
1.32828	-78.44	1.39307	-18.8	1.49365	104.36	1.15169	-8.524																						12.4334	2.0515	12.4333	2.1548		12.45	2.4178
1.32765	-79.24	1.39222	-19.116	1.49314	103.44	1.15066	-8.472																						12.45	2.0524	12.45	2.1546		12.4667	2.4167
1.327	-80	1.39142	-19.52	1.49264	102.52	1.14965	-8.452																						12.4667	2.0503	12.4667	2.1557		12.4833	2.4136
1.32637	-80.8	1.39058	-19.86	1.49214	101.6	1.14864	-8.444																						12.4834	2.0507	12.4833	2.1549		12.5	2.4229
1.32574	-81.6	1.38974	-20.188	1.49165	100.64	1.14767	-8.488																						12.5	2.0495	12.5	2.1551		12.5167	2.4144
1.32509	-82.36	1.3889	-20.524	1.49113	99.76	1.14665	-8.448																						12.5167	2.0498	12.5167	2.1556		12.5333	2.4125
1.32444	-83.12	1.38808	-20.892	1.49065	98.8	1.14563	-8.416																						12.5334	2.0503	12.5333	2.1577		12.55	2.4125
1.32381	-83.92	1.38724	-21.216	1.49014	97.88	1.14463	-8.416																						12.55	2.0518	12.55	2.1535		12.5667	2.4107
1.32316	-84.68	1.38639	-21.544	1.48958	97.08	1.14362	-8.396																						12.5667	2.0501	12.5667	2.1535		12.5833	2.4071
1.32253	-85.48	1.38556	-21.876	1.48901	96.28	1.1426	-8.36																						12.5834	2.0507	12.5833	2.1542		12.6	2.404
1.32189	-86.24	1.38473	-22.244	1.48851	95.36	1.14158	-8.328																						12.6	2.0512	12.6	2.1542		12.6167	2.402
1.32124	-87	1.38391	-22.62	1.48792	94.6	1.14057	-8.3																						12.6167	2.0506	12.6167	2.1569		12.6333	2.4039
1.32057	-87.72	1.38309	-22.988	1.48737	93.76	1.13955	-8.272																						12.6334	2.0515	12.6333	2.1557		12.65	2.4032
1.31994	-88.52	1.38225	-23.308	1.48687	92.84	1.13853	-8.236																						12.65	2.0512	12.65	2.1532		12.6667	2.4071
1.31929	-89.28	1.38143	-23.68	1.48638	91.88	1.13752	-8.216																						12.6667	2.052	12.6667	2.1538		12.6833	2.4068
1.31863	-90	1.3806	-24.048	1.48586	91	1.13649	-8.172																						12.6834	2.0517	12.6833	2.1535		12.7	2.4068
1.31798	-90.76	1.37977	-24.396	1.4854	90	1.13547	-8.136																						12.7	2.0501	12.7	2.1551		12.7167	2.4037
1.31733	-91.52	1.37894	-24.752	1.48494	89	1.13444	-8.064																						12.7167	2.0515	12.7167	2.1517		12.7333	2.4101
1.31664	-92.2	1.37814	-25.152	1.48439	88.16	1.13341	-8.016																						12.7334	2.0486	12.7333	2.1557		12.75	2.402
1.31598	-92.92	1.37732	-25.54	1.48391	87.2	1.13237	-7.944																						12.75	2.0496	12.75	2.1557		12.7667	2.4082
1.31531	-93.64	1.3765	-25.904	1.48341	86.28	1.13134	-7.884																						12.7667	2.0496	12.7667	2.1535		12.7833	2.4079
1.31464	-94.36	1.37568	-26.284	1.48288	85.4	1.13031	-7.828																						12.7834	2.049	12.7833	2.1526		12.8	2.4074
1.31394	-95	1.37485	-26.624	1.48236	84.52	1.12927	-7.76																						12.8	2.048	12.8	2.1551		12.8167	2.4073
1.31325	-95.68	1.37404	-27.032	1.48188	83.56	1.1282	-7.636																						12.8167	2.0496	12.8167	2.1543		12.8333	2.4122
1.31259	-96.4	1.37325	-27.452	1.4814	82.6	1.12713	-7.512																						12.8334	2.0495	12.8333	2.1515		12.85	2.4125
1.31188	-97.04	1.37244	-27.864	1.48085	81.76	1.12607	-7.392																						12.85	2.0486	12.85	2.1525		12.8667	2.4107
1.31118	-97.68	1.37162	-28.236	1.48035	80.84	1.12501	-7.284																						12.8667	2.0498	12.8667	2.1529		12.8833	2.4144
1.31049	-98.36	1.37084	-28.68	1.47982	79.96	1.12393	-7.144																						12.8834	2.0484	12.8833	2.1515		12.9	2.4164
1.30977	-98.96	1.37003	-29.084	1.47928	79.12	1.12285	-6.992																						12.9	2.0499	12.9	2.1506		12.9167	2.416
1.30903	-99.52	1.36922	-29.464	1.47877	78.2	1.12176	-6.836																						12.9167	2.0501	12.9167	2.1532		12.9333	2.4136
1.30831	-100.12	1.36842	-29.876	1.4782	77.4	1.12067	-6.676																						12.9334	2.0498	12.9333	2.1509		12.95	2.422
1.30758	-100.72	1.36764	-30.34	1.47772	76.44	1.1196	-6.54																						12.95	2.0496	12.95	2.1503		12.9667	2.4174
1.30684	-101.28	1.36685	-30.776	1.47724	75.48	1.1185	-6.364																						12.9667	2.0512	12.9667	2.1532		12.9833	2.415
1.30612	-101.88	1.36606	-31.22	1.47674	74.56	1.11741	-6.192																						12.9834	2.0499	12.9833	2.1504		13	2.4181
1.30536	-102.4	1.36525	-31.608	1.47619	73.72	1.11633	-6.048																						13	2.0496	13	2.1507		13.0167	2.4118
1.3046	-102.92	1.36447	-32.064	1.47567	72.84	1.11524	-5.892																						13.0167	2.0512	13.0167	2.1487		13.0333	2.409
1.30382	-103.4	1.3637	-32.548	1.47514	71.96	1.11415	-5.724																						13.0334	2.0503	13.0333	2.1532		13.05	2.4057
1.30306	-103.92	1.36291	-32.968	1.47462	71.08	1.11305	-5.552																						13.05	2.0495	13.05	2.1509		13.0667	2.4057
1.30227	-104.36	1.36213	-33.436	1.47405	70.28	1.11197	-5.4																						13.0667	2.0509	13.0667	2.1506		13.0833	2.406
1.30149	-104.84	1.36136	-33.916	1.4735	69.44	1.1109	-5.264																						13.0834	2.0503	13.0833	2.1469		13.1	2.4059
1.30069	-105.28	1.3606	-34.404	1.473	68.52	1.10982	-5.132																						13.1	2.0482	13.1	2.1487		13.1167	2.4076
1.2999	-105.72	1.35983	-34.876	1.4725	67.6	1.10872	-4.952																						13.1167	2.0467	13.1167	2.1478		13.1333	2.4034
1.29906	-106.08	1.35906	-35.352	1.47193	66.8	1.10764	-4.804																						13.1334	2.0464	13.1333	2.1517		13.15	2.4049
1.29825	-106.48	1.3583	-35.852	1.47138	65.96	1.10654	-4.624																						13.15	2.0467	13.15	2.1494		13.1667	2.4053
1.29741	-106.84	1.35753	-36.34	1.47079	65.2	1.10545	-4.46																						13.1667	2.048	13.1667	2.1497		13.1833	2.4067
1.2966	-107.24	1.35678	-36.86	1.47025	64.36	1.10436	-4.296																						13.1834	2.0456	13.1833	2.15		13.2	2.4091
1.29575	-107.56	1.35602	-37.356	1.46972	63.48	1.10328	-4.152																						13.2	2.0456	13.2	2.1534		13.2167	2.4088
1.29489	-107.88	1.35528	-37.884	1.46924	62.52	1.10221	-4.024																						13.2167	2.0461	13.2167	2.1497		13.2333	2.4115
1.29404	-108.2	1.35451	-38.364	1.46865	61.76	1.10115	-3.9012																						13.2334	2.0464	13.2333	2.1514		13.25	2.4084
1.29317	-108.48	1.35378	-38.928	1.46808	60.96	1.10006	-3.7472																						13.25	2.0464	13.25	2.1467		13.2667	2.4121
1.2923	-108.76	1.35303	-39.432	1.46751	60.16	1.09895	-3.546																						13.2667	2.0458	13.2667	2.1492		13.2833	2.4115
1.29141	-109	1.35229	-39.972	1.46695	59.36	1.09789	-3.4316																						13.2834	2.0475	13.2833	2.1461		13.3	2.4098
1.29051	-109.2	1.35155	-40.52	1.46642	58.48	1.09682	-3.3128																						13.3	2.0453	13.3	2.1495		13.3167	2.4147
1.2896	-109.4	1.3508	-41.04	1.46585	57.68	1.09577	-3.2236																						13.3167	2.0459	13.3167	2.149		13.3333	2.415
1.28873	-109.68	1.35007	-41.6	1.46528	56.88	1.09469	-3.0792																						13.3334	2.0456	13.3333	2.1478		13.35	2.4164
1.28778	-109.8	1.34936	-42.2	1.46474	56.04	1.09364	-2.9732																						13.35	2.0465	13.35	2.1509		13.3667	2.4177
1.28686	-109.96	1.34863	-42.76	1.46417	55.24	1.09257	-2.8608																						13.3667	2.0461	13.3667	2.1497		13.3833	2.4177
1.28589	-110.04	1.3479	-43.32	1.46362	54.4	1.09153	-2.774																						13.3834	2.0456	13.3833	2.1514		13.4	2.4181
1.28495	-110.16	1.34717	-43.88	1.46308	53.56	1.09046	-2.6576																						13.4	2.048	13.4	2.147		13.4167	2.4215
1.28399	-110.24	1.34644	-44.44	1.46249	52.8	1.08939	-2.528																						13.4167	2.0475	13.4167	2.15		13.4333	2.4127
1.283	-110.28	1.34573	-45.04	1.46194	51.96	1.08834	-2.442																						13.4334	2.047	13.4333	2.149		13.45	2.413
1.28204	-110.36	1.345	-45.6	1.46137	51.16	1.0873	-2.3672																						13.45	2.0465	13.45	2.1498		13.4667	2.4124
1.28104	-110.36	1.34429	-46.2	1.46083	50.32	1.08622	-2.2272																						13.4667	2.0467	13.4667	2.1481		13.4833	2.4105
1.28002	-110.32	1.34358	-46.8	1.46026	49.52	1.08519	-2.1712																						13.4834	2.047	13.4833	2.1506		13.5	2.4057
1.27899	-110.24	1.34285	-47.36	1.45965	48.8	1.08417	-2.1208																						13.5	2.0476	13.5	2.1506		13.5167	2.4077
1.27797	-110.2	1.34216	-48	1.45906	48.04	1.08313	-2.0584																						13.5167	2.0467	13.5167	2.1464		13.5333	2.4077
1.27691	-110.08	1.34147	-48.64	1.45847	47.28	1.08208	-1.964																						13.5334	2.0475	13.5333	2.1476		13.55	2.4001
1.27586	-109.96	1.34074	-49.2	1.4579	46.48	1.08103	-1.88																						13.55	2.0476	13.55	2.148		13.5667	2.4048
1.27478	-109.8	1.34003	-49.8	1.45733	45.68	1.07998	-1.7848																						13.5667	2.0476	13.5667	2.152		13.5833	2.4063
1.27371	-109.64	1.33932	-50.4	1.45674	44.92	1.07897	-1.7568																						13.5834	2.0486	13.5833	2.1475		13.6	2.4084
1.2726	-109.4	1.33863	-51.04	1.45615	44.16	1.07792	-1.6692																						13.6	2.0492	13.6	2.1497		13.6167	2.4057
1.27149	-109.16	1.33792	-51.64	1.45559	43.36	1.07688	-1.5984																						13.6167	2.0489	13.6167	2.1512		13.6333	2.4081
1.27034	-108.84	1.33721	-52.24	1.45504	42.52	1.07586	-1.5576																						13.6334	2.0475	13.6333	2.1487		13.65	2.4065
1.26919	-108.52	1.33653	-52.92	1.45445	41.76	1.07481	-1.4724																						13.65	2.049	13.65	2.1484		13.6667	2.4115
1.26802	-108.16	1.33582	-53.52	1.4539	40.92	1.07378	-1.4184																						13.6667	2.0487	13.6667	2.1511		13.6833	2.4153
1.26686	-107.8	1.33513	-54.16	1.45334	40.12	1.07274	-1.3416																						13.6834	2.0484	13.6833	2.1498		13.7	2.4125
1.26567	-107.4	1.33444	-54.8	1.45273	39.392	1.07172	-1.3024																						13.7	2.0482	13.7	2.1506		13.7167	2.4132
1.26447	-106.96	1.33373	-55.4	1.45215	38.62	1.07067	-1.21																						13.7167	2.0489	13.7167	2.152		13.7333	2.4181
1.26323	-106.44	1.33304	-56.04	1.45155	37.864	1.06964	-1.162																						13.7334	2.0503	13.7333	2.1487		13.75	2.416
1.26199	-105.92	1.33235	-56.68	1.45097	37.092	1.06861	-1.1104																						13.75	2.0503	13.75	2.1495		13.7667	2.4166
1.26075	-105.4	1.33164	-57.28	1.45039	36.316	1.06759	-1.076																						13.7667	2.049	13.7667	2.1473		13.7833	2.4195
1.25947	-104.8	1.33095	-57.92	1.44979	35.572	1.06658	-1.046																						13.7834	2.0489	13.7833	2.1492		13.8	2.4212
1.25819	-104.2	1.33024	-58.52	1.4492	34.816	1.06552	-0.9448																						13.8	2.0472	13.8	2.1498		13.8167	2.4144
1.25686	-103.48	1.32954	-59.16	1.44859	34.084	1.0645	-0.9012																						13.8167	2.0459	13.8167	2.1507		13.8333	2.4113
1.25553	-102.76	1.32883	-59.76	1.44801	33.316	1.06348	-0.8708																						13.8334	2.0475	13.8333	2.1494		13.85	2.411
1.25418	-102	1.32812	-60.36	1.4474	32.592	1.06245	-0.8236																						13.85	2.0467	13.85	2.1503		13.8667	2.4112
1.25282	-101.24	1.32741	-60.96	1.44682	31.824	1.06143	-0.7844																						13.8667	2.0451	13.8667	2.152		13.8833	2.4043
1.25142	-100.36	1.3267	-61.56	1.44623	31.052	1.06043	-0.7908																						13.8834	2.0456	13.8833	2.1507		13.9	2.4093
1.24999	-99.44	1.32599	-62.16	1.44564	30.304	1.05942	-0.7644																						13.9	2.0458	13.9	2.1509		13.9167	2.4056
1.24857	-98.52	1.32526	-62.72	1.44504	29.564	1.05839	-0.7168																						13.9167	2.0451	13.9167	2.1514		13.9333	2.4068
1.24708	-97.48	1.32453	-63.28	1.4444	28.88	1.05739	-0.7072																						13.9334	2.045	13.9333	2.152		13.95	2.4065
1.24559	-96.4	1.3238	-63.84	1.4438	28.152	1.05638	-0.6892																						13.95	2.0444	13.95	2.1529		13.9667	2.4034
1.24405	-95.24	1.32307	-64.4	1.4432	27.408	1.05535	-0.6408																						13.9667	2.0458	13.9667	2.1507		13.9833	2.4045
1.24248	-94	1.32232	-64.92	1.44258	26.704	1.05436	-0.648																						13.9834	2.045	13.9833	2.1509		14	2.4039
1.24088	-92.72	1.32157	-65.44	1.44196	25.992	1.05334	-0.6108																						14	2.0455	14	2.1545		14.0167	2.4053
1.23924	-91.32	1.32083	-65.96	1.44136	25.252	1.0523	-0.5524																						14.0167	2.0458	14.0167	2.1503		14.0333	2.4039
1.23759	-89.92	1.32008	-66.48	1.44075	24.54	1.05131	-0.556																						14.0334	2.0453	14.0333	2.1535		14.05	2.4068
1.23589	-88.4	1.31931	-66.96	1.44015	23.804	1.05031	-0.566																						14.05	2.0456	14.05	2.1525		14.0667	2.4102
1.23415	-86.8	1.31852	-67.4	1.43953	23.088	1.0493	-0.5504																						14.0667	2.0448	14.0667	2.1515		14.0833	2.3986
1.23237	-85.12	1.31773	-67.84	1.43891	22.396	1.04829	-0.5212																						14.0834	2.0458	14.0833	2.1531		14.1	2.4093
1.23057	-83.4	1.31693	-68.24	1.4383	21.668	1.0473	-0.5476																						14.1	2.0453	14.1	2.1507		14.1167	2.409
1.22876	-81.64	1.31614	-68.68	1.43768	20.956	1.04629	-0.5344																						14.1167	2.0459	14.1167	2.1542		14.1333	2.4101
1.22691	-79.8	1.31535	-69.12	1.43705	20.284	1.04528	-0.5104																						14.1334	2.0461	14.1333	2.1506		14.15	2.4094
1.22506	-77.96	1.3145	-69.44	1.43638	19.66	1.04427	-0.4904																						14.15	2.0467	14.15	2.1509		14.1667	2.4122
1.22322	-76.16	1.31368	-69.8	1.43577	18.936	1.04327	-0.49																						14.1667	2.0459	14.1667	2.1523		14.1833	2.4124
1.22143	-74.44	1.31285	-70.16	1.43513	18.284	1.04226	-0.468																						14.1834	2.0461	14.1833	2.1531		14.2	2.4161
1.21963	-72.72	1.31201	-70.48	1.4345	17.596	1.04125	-0.4604																						14.2	2.0459	14.2	2.1552		14.2167	2.4175
1.21787	-71.08	1.31118	-70.84	1.43387	16.9	1.04026	-0.4712																						14.2167	2.0468	14.2167	2.1531		14.2333	2.4198
1.21613	-69.48	1.3103	-71.08	1.43324	16.22	1.03926	-0.4716																						14.2334	2.0486	14.2333	2.1525		14.25	2.4211
1.21445	-68	1.30943	-71.36	1.43261	15.532	1.03825	-0.4564																						14.25	2.0472	14.25	2.1504		14.2667	2.4156
1.2128	-66.6	1.30859	-71.68	1.43195	14.9	1.03724	-0.4304																						14.2667	2.0476	14.2667	2.1503		14.2833	2.4127
1.21116	-65.2	1.30768	-71.88	1.43131	14.236	1.03625	-0.4516																						14.2834	2.047	14.2833	2.152		14.3	2.4108
1.20958	-63.96	1.3068	-72.12	1.43069	13.528	1.03524	-0.4304																						14.3	2.0467	14.3	2.1492		14.3167	2.4049
1.20806	-62.84	1.30593	-72.4	1.43003	12.904	1.03423	-0.4184																						14.3167	2.0472	14.3167	2.1521		14.3333	2.4088
1.20656	-61.76	1.30499	-72.52	1.42941	12.208	1.03322	-0.4036																						14.3334	2.0482	14.3333	2.1512		14.35	2.3984
1.20508	-60.72	1.30409	-72.72	1.42877	11.528	1.03222	-0.402																						14.35	2.047	14.35	2.1528		14.3667	2.4053
1.20366	-59.8	1.30318	-72.92	1.42812	10.88	1.03121	-0.3746																						14.3667	2.0484	14.3667	2.1535		14.3833	2.4015
1.20225	-58.92	1.30222	-73	1.42746	10.256	1.03022	-0.39752																						14.3834	2.0479	14.3833	2.1473		14.4	2.4018
1.20084	-58.04	1.3013	-73.16	1.42682	9.596	1.02922	-0.3988																						14.4	2.0486	14.4	2.1525		14.4167	2.4001
1.19949	-57.28	1.30036	-73.28	1.42616	8.956	1.0282	-0.3724																						14.4167	2.0467	14.4167	2.1514		14.4333	2.3986
1.19814	-56.52	1.29942	-73.4	1.42551	8.308	1.02721	-0.3768																						14.4334	2.0479	14.4333	2.154		14.45	2.4008
1.19683	-55.84	1.29845	-73.48	1.42484	7.704	1.0262	-0.36232																						14.45	2.0487	14.45	2.1538		14.4667	2.4012
1.19555	-55.24	1.29749	-73.56	1.42417	7.084	1.0252	-0.36988																						14.4667	2.0482	14.4667	2.1526		14.4833	2.4025
1.19425	-54.6	1.29651	-73.6	1.42351	6.472	1.02419	-0.33784																						14.4834	2.049	14.4833	2.152		14.5	2.4045
1.19299	-54.04	1.29553	-73.64	1.42286	5.812	1.02317	-0.30736																						14.5	2.0492	14.5	2.1504		14.5167	2.4081
1.19173	-53.48	1.29455	-73.68	1.42219	5.196	1.02218	-0.33592																						14.5167	2.0501	14.5167	2.1521		14.5333	2.404
1.19051	-53	1.29355	-73.68	1.42153	4.568	1.02119	-0.34128																						14.5334	2.049	14.5333	2.1504		14.55	2.4073
1.18929	-52.52	1.29255	-73.68	1.42087	3.9532	1.02018	-0.32964																						14.55	2.0493	14.55	2.1523		14.5667	2.407
1.18809	-52.08	1.29151	-73.6	1.42018	3.374	1.01917	-0.31424																						14.5667	2.0486	14.5667	2.1528		14.5833	2.4073
1.18688	-51.64	1.29051	-73.6	1.41953	2.718	1.01818	-0.32212																						14.5834	2.048	14.5833	2.1514		14.6	2.4076
1.1857	-51.24	1.28947	-73.52	1.41885	2.1268	1.01717	-0.31236																						14.6	2.0476	14.6	2.1515		14.6167	2.4081
1.1845	-50.8	1.28845	-73.48	1.41815	1.5724	1.01617	-0.31112																						14.6167	2.0476	14.6167	2.1504		14.6333	2.4096
1.18333	-50.44	1.28743	-73.44	1.41747	0.9828	1.01515	-0.28																						14.6334	2.0482	14.6333	2.1543		14.65	2.4186
1.18218	-50.12	1.28638	-73.32	1.41682	0.3306	1.01415	-0.28064																						14.65	2.0487	14.65	2.15		14.6667	2.4143
1.18103	-49.8	1.28532	-73.2	1.41615	-0.18658	1.01316	-0.29288																						14.6667	2.0479	14.6667	2.1525		14.6833	2.4124
1.17987	-49.44	1.28426	-73.08	1.41546	-0.58889	1.01216	-0.28912																						14.6834	2.0468	14.6833	2.1514		14.7	2.4141
1.17874	-49.16	1.28318	-72.92	1.41478	-1.0075	1.01116	-0.28848																						14.7	2.0475	14.7	2.1535		14.7167	2.4177
1.17761	-48.88	1.28211	-72.76	1.41408	-1.38611	1.01017	-0.30544																						14.7167	2.0487	14.7167	2.1517		14.7333	2.4166
1.17646	-48.56	1.28101	-72.56	1.41339	-1.78833	1.00915	-0.27812																						14.7334	2.0493	14.7333	2.1531		14.75	2.4184
1.17533	-48.28	1.27991	-72.36	1.41271	-2.20056	1.00816	-0.28188																						14.75	2.0468	14.75	2.1528		14.7667	2.4127
1.1742	-48	1.27882	-72.16	1.41203	-2.61194	1.00715	-0.2756																						14.7667	2.0472	14.7667	2.1521		14.7833	2.4124
1.17309	-47.76	1.2777	-71.92	1.41133	-2.99167	1.00615	-0.27056																						14.7834	2.0479	14.7833	2.1529		14.8	2.4049
1.17196	-47.48	1.27659	-71.68	1.41063	-3.38056	1.00514	-0.26208																						14.8	2.0484	14.8	2.1526		14.8167	2.4048
1.17085	-47.24	1.27547	-71.44	1.40994	-3.77778	1.00413	-0.2404																						14.8167	2.0482	14.8167	2.1538		14.8333	2.4037
1.16974	-47	1.27433	-71.16	1.40925	-4.18056	1.00313	-0.23096																						14.8334	2.0486	14.8333	2.1542		14.85	2.406
1.16863	-46.76	1.2732	-70.88	1.40856	-4.58333	1.00213	-0.23696																						14.85	2.0482	14.85	2.1531		14.8667	2.4036
1.16753	-46.56	1.27206	-70.6	1.40788	-4.98611	1.00113	-0.24292																						14.8667	2.049	14.8667	2.1514		14.8833	2.3989
1.16642	-46.32	1.27089	-70.24	1.40716	-5.35556	1.00014	-0.24984																						14.8834	2.0489	14.8833	2.152		14.9	2.3984
1.16533	-46.12	1.26972	-69.88	1.40644	-5.70556	0.99913	-0.24324																						14.9	2.0493	14.9	2.152		14.9167	2.4014
1.16426	-45.96	1.26856	-69.56	1.40574	-6.09444	0.99811	-0.20176																						14.9167	2.0492	14.9167	2.1515		14.9333	2.4022
1.16315	-45.72	1.26739	-69.2	1.40503	-6.47222	0.99713	-0.23348																						14.9334	2.0493	14.9333	2.1531		14.95	2.404
1.16205	-45.52	1.26622	-68.84	1.40434	-6.86389	0.99612	-0.21716																						14.95	2.0489	14.95	2.1535		14.9667	2.4011
1.16096	-45.32	1.26504	-68.48	1.40362	-7.23333	0.99511	-0.19796																						14.9667	2.0478	14.9667	2.1517		14.9833	2.4034
1.15987	-45.12	1.26383	-68.04	1.40292	-7.61667	0.99411	-0.19232																						14.9834	2.0461	14.9833	2.1481		15	2.4034
1.15879	-44.96	1.26262	-67.6	1.40222	-8	0.99312	-0.21308																						15	2.0459	15	2.1542		15.0167	2.4091
1.1577	-44.76	1.26142	-67.2	1.40152	-8.38056	0.99211	-0.2008																						15.0167	2.0476	15.0167	2.1507		15.0333	2.4079
1.15665	-44.64	1.26021	-66.76	1.40078	-8.71389	0.99112	-0.22312																						15.0334	2.0461	15.0333	2.1504		15.05	2.4076
1.15555	-44.44	1.259	-66.32	1.40009	-9.11667	0.9901	-0.18668																						15.05	2.0475	15.05	2.1512		15.0667	2.4081
1.15448	-44.28	1.25777	-65.84	1.39935	-9.45833	0.98911	-0.19796																						15.0667	2.0453	15.0667	2.1514		15.0833	2.4104
1.15339	-44.08	1.25652	-65.32	1.39862	-9.80556	0.98812	-0.21056																						15.0834	2.0456	15.0833	2.1521		15.1	2.4102
1.15231	-43.92	1.25527	-64.8	1.39791	-10.175	0.98711	-0.20488																						15.1	2.0464	15.1	2.1511		15.1167	2.4138
1.15124	-43.76	1.25402	-64.28	1.39719	-10.5306	0.9861	-0.18668																						15.1167	2.0467	15.1167	2.1528		15.1333	2.4158
1.15018	-43.64	1.25276	-63.76	1.39646	-10.8806	0.9851	-0.18164																						15.1334	2.0468	15.1333	2.1504		15.15	2.4158
1.14911	-43.48	1.25149	-63.2	1.39575	-11.2472	0.98411	-0.1936																						15.15	2.0472	15.15	2.1549		15.1667	2.4143
1.14804	-43.32	1.2502	-62.6	1.39503	-11.6139	0.9831	-0.19012																						15.1667	2.0456	15.1667	2.1509		15.1833	2.4184
1.14698	-43.2	1.2489	-61.96	1.39431	-11.9667	0.9821	-0.17976																						15.1834	2.0468	15.1833	2.1518		15.2	2.4153
1.14592	-43.08	1.24759	-61.32	1.39356	-12.2944	0.98108	-0.1474																						15.2	2.0476	15.2	2.1535		15.2167	2.4158
1.14485	-42.92	1.24628	-60.68	1.39283	-12.6417	0.98009	-0.1678																						15.2167	2.0461	15.2167	2.1526		15.2333	2.4143
1.14378	-42.76	1.24493	-59.96	1.3921	-12.9861	0.9791	-0.1832																						15.2334	2.0467	15.2333	2.1511		15.25	2.4108
1.14272	-42.64	1.24358	-59.24	1.39137	-13.3333	0.97808	-0.1524																						15.25	2.0468	15.25	2.1532		15.2667	2.4079
1.14168	-42.56	1.24222	-58.48	1.39063	-13.675	0.97708	-0.14048																						15.2667	2.0459	15.2667	2.1518		15.2833	2.4101
1.14063	-42.44	1.24085	-57.72	1.38988	-13.9944	0.97607	-0.13292																						15.2834	2.0461	15.2833	2.1511		15.3	2.4067
1.13954	-42.24	1.23948	-56.96	1.38913	-14.3167	0.97508	-0.1436																						15.3	2.0464	15.3	2.1517		15.3167	2.404
1.13848	-42.12	1.23806	-56.08	1.38842	-14.6917	0.97408	-0.14424																						15.3167	2.0479	15.3167	2.1526		15.3333	2.4074
1.13744	-42.04	1.23663	-55.2	1.38769	-15.0333	0.97309	-0.15996																						15.3334	2.0476	15.3333	2.1525		15.35	2.4071
1.13637	-41.88	1.23521	-54.32	1.38694	-15.3583	0.97208	-0.15052																						15.35	2.0489	15.35	2.1532		15.3667	2.4036
1.13531	-41.76	1.23377	-53.4	1.38619	-15.6722	0.97108	-0.14612																						15.3667	2.0478	15.3667	2.1518		15.3833	2.4036
1.13428	-41.68	1.23232	-52.48	1.38544	-15.9917	0.97008	-0.1392																						15.3834	2.0476	15.3833	2.1507		15.4	2.404
1.13322	-41.56	1.23084	-51.48	1.3847	-16.3278	0.96907	-0.13232																						15.4	2.0487	15.4	2.1511		15.4167	2.4079
1.13218	-41.48	1.22936	-50.48	1.38395	-16.6528	0.96806	-0.11252																						15.4167	2.0484	15.4167	2.1518		15.4333	2.4087
1.13113	-41.36	1.22787	-49.48	1.38319	-16.9639	0.96707	-0.132																						15.4334	2.0492	15.4333	2.1525		15.45	2.4063
1.13007	-41.24	1.22639	-48.48	1.38244	-17.2861	0.96607	-0.13324																						15.45	2.0487	15.45	2.1504		15.4667	2.4135
1.12902	-41.12	1.22489	-47.44	1.38171	-17.6278	0.96507	-0.13232																						15.4667	2.0482	15.4667	2.1486		15.4833	2.4084
1.12798	-41.04	1.22341	-46.44	1.38095	-17.9389	0.96406	-0.10968																						15.4834	2.0484	15.4833	2.1501		15.5	2.4091
1.12693	-40.92	1.22191	-45.4	1.3802	-18.2583	0.96305	-0.09616																						15.5	2.0475	15.5	2.1512		15.5167	2.4156
1.12587	-40.8	1.22042	-44.4	1.37944	-18.5639	0.96206	-0.1166																						15.5167	2.0482	15.5167	2.1517		15.5333	2.4156
1.12483	-40.72	1.21892	-43.36	1.37868	-18.8722	0.96107	-0.13576																						15.5334	2.047	15.5333	2.1525		15.55	2.4149
1.12378	-40.6	1.21744	-42.36	1.37792	-19.1833	0.96006	-0.11784																						15.55	2.0461	15.55	2.1521		15.5667	2.4161
1.12276	-40.56	1.21601	-41.48	1.37715	-19.4861	0.95905	-0.09712																						15.5667	2.0478	15.5667	2.1514		15.5833	2.4223
1.12169	-40.4	1.21455	-40.52	1.37639	-19.7861	0.95806	-0.1084																						15.5834	2.0461	15.5833	2.1532		15.6	2.4177
1.12065	-40.32	1.2131	-39.584	1.37564	-20.1111	0.95704	-0.07856																						15.6	2.0467	15.6	2.1532		15.6167	2.422
1.11959	-40.2	1.21168	-38.72	1.37489	-20.4333	0.95607	-0.12412																						15.6167	2.047	15.6167	2.1501		15.6333	2.4144
1.11856	-40.12	1.2103	-37.932	1.37413	-20.7444	0.95505	-0.09396																						15.6334	2.0456	15.6333	2.1526		15.65	2.4093
1.1175	-40	1.20893	-37.168	1.37335	-21.0222	0.95405	-0.08672																						15.65	2.0461	15.65	2.1538		15.6667	2.4085
1.11647	-39.932	1.20758	-36.432	1.37258	-21.3222	0.95306	-0.10652																						15.6667	2.0468	15.6667	2.1518		15.6833	2.4088
1.11544	-39.864	1.20624	-35.736	1.37182	-21.6278	0.95206	-0.10716																						15.6834	2.0459	15.6833	2.1528		15.7	2.4054
1.11437	-39.728	1.20492	-35.076	1.37103	-21.9056	0.95105	-0.0864																						15.7	2.0459	15.7	2.1535		15.7167	2.4042
1.11332	-39.616	1.20364	-34.488	1.37028	-22.225	0.95005	-0.09804																						15.7167	2.0458	15.7167	2.1525		15.7333	2.4057
1.11229	-39.544	1.20238	-33.94	1.3695	-22.5083	0.94906	-0.1078																						15.7334	2.047	15.7333	2.1521		15.75	2.4032
1.11126	-39.48	1.20112	-33.404	1.36874	-22.8167	0.94804	-0.07824																						15.75	2.0459	15.75	2.1545		15.7667	2.4067
1.11021	-39.364	1.19989	-32.932	1.36797	-23.1056	0.94705	-0.0996																						15.7667	2.0464	15.7667	2.1511		15.7833	2.4046
1.10917	-39.276	1.19869	-32.508	1.36719	-23.3889	0.94604	-0.06912																						15.7834	2.0468	15.7833	2.154		15.8	2.4022
1.10812	-39.18	1.19748	-32.084	1.3664	-23.6611	0.94504	-0.08108																						15.8	2.0472	15.8	2.1521		15.8167	2.406
1.10709	-39.116	1.19629	-31.688	1.36563	-23.9528	0.94404	-0.06568																						15.8167	2.0472	15.8167	2.1514		15.8333	2.4081
1.10605	-39.036	1.1951	-31.296	1.36486	-24.2556	0.94305	-0.08484																						15.8334	2.0475	15.8333	2.1525		15.85	2.4053
1.10502	-38.952	1.19395	-30.992	1.36409	-24.5528	0.94205	-0.0996																						15.85	2.0475	15.85	2.1525		15.8667	2.4105
1.10399	-38.888	1.19279	-30.656	1.36331	-24.8306	0.94104	-0.07732																						15.8667	2.0475	15.8667	2.154		15.8833	2.4077
1.10292	-38.744	1.19165	-30.356	1.36255	-25.1361	0.94003	-0.04776																						15.8834	2.0495	15.8833	2.1557		15.9	2.4077
1.10189	-38.684	1.19051	-30.076	1.36174	-25.3889	0.93904	-0.07572																						15.9	2.0489	15.9	2.1534		15.9167	2.4119
1.10086	-38.624	1.18937	-29.788	1.36098	-25.6972	0.93804	-0.08044																						15.9167	2.0486	15.9167	2.1523		15.9333	2.4084
1.09982	-38.532	1.18825	-29.536	1.3602	-25.9806	0.93704	-0.07324																						15.9334	2.0484	15.9333	2.1538		15.95	2.4074
1.09879	-38.456	1.18713	-29.288	1.3594	-26.2306	0.93604	-0.06568																						15.95	2.0487	15.95	2.1511		15.9667	2.4124
1.09775	-38.368	1.18602	-29.048	1.35863	-26.5278	0.93503	-0.06064																						15.9667	2.0479	15.9667	2.1532		15.9833	2.4139
1.09671	-38.284	1.18492	-28.84	1.35786	-26.8306	0.93403	-0.06096																						15.9834	2.0489	15.9833	2.1531		16	2.4133
1.09569	-38.248	1.18381	-28.62	1.35707	-27.1	0.93303	-0.06004																						16	2.0499	16	2.1545		16.0167	2.4163
1.09465	-38.16	1.18271	-28.412	1.3563	-27.3861	0.93203	-0.0484																						16.0167	2.0489	16.0167	2.1504		16.0333	2.4129
1.09361	-38.068	1.1816	-28.196	1.35552	-27.6722	0.93103	-0.05372																						16.0334	2.0482	16.0333	2.1545		16.05	2.4143
1.09257	-37.992	1.18051	-28.004	1.35473	-27.9444	0.93003	-0.05248																						16.05	2.0461	16.05	2.1532		16.0667	2.418
1.09155	-37.94	1.17942	-27.82	1.35395	-28.2222	0.92903	-0.04932																						16.0667	2.0461	16.0667	2.1517		16.0833	2.4135
1.09052	-37.88	1.17834	-27.652	1.35316	-28.5	0.92803	-0.05532																						16.0834	2.0448	16.0833	2.1511		16.1	2.4107
1.08948	-37.792	1.17725	-27.46	1.3524	-28.8056	0.92703	-0.06284																						16.1	2.045	16.1	2.1525		16.1167	2.4059
1.08845	-37.732	1.17618	-27.32	1.35162	-29.0833	0.92602	-0.0352																						16.1167	2.0436	16.1167	2.1542		16.1333	2.4059
1.08741	-37.636	1.17509	-27.132	1.35081	-29.3333	0.92502	-0.04432																						16.1334	2.0437	16.1333	2.1529		16.15	2.4048
1.08638	-37.572	1.17401	-26.968	1.35005	-29.6389																								16.15	2.0434	16.15	2.1551		16.1667	2.4062
1.08533	-37.48	1.17293	-26.808	1.34926	-29.9167																								16.1667	2.0428	16.1667	2.1511		16.1833	2.3989
1.08431	-37.432	1.17187	-26.664	1.3485	-30.2222																								16.1834	2.0428	16.1833	2.152		16.2	2.4025
1.08328	-37.364	1.1708	-26.536	1.34772	-30.5																								16.2	2.0419	16.2	2.1556		16.2167	2.3997
1.08224	-37.28	1.16973	-26.392	1.34693	-30.7778																								16.2167	2.0419	16.2167	2.1523		16.2333	2.4032
1.08121	-37.212	1.16867	-26.268	1.34617	-31.0833																								16.2334	2.0431	16.2333	2.1543		16.25	2.4068
1.08018	-37.136	1.1676	-26.112	1.34536	-31.3333																								16.25	2.0424	16.25	2.1538		16.2667	2.4008
1.07915	-37.084	1.16654	-25.984	1.3446	-31.6389																								16.2667	2.0421	16.2667	2.1517		16.2833	2.4036
1.07814	-37.064	1.16546	-25.82	1.34382	-31.9167																								16.2834	2.0419	16.2833	2.1523		16.3	2.4026
1.07711	-36.984	1.1644	-25.692	1.34308	-32.25																								16.3	2.0428	16.3	2.1529		16.3167	2.4054
1.07607	-36.916	1.16336	-25.612	1.34227	-32.5																								16.3167	2.0414	16.3167	2.1554		16.3333	2.4059
1.07505	-36.856	1.16229	-25.464	1.34149	-32.7778																								16.3334	2.0419	16.3333	2.1531		16.35	2.4073
1.07401	-36.78	1.16122	-25.324	1.34073	-33.0833																								16.35	2.0437	16.35	2.1529		16.3667	2.4139
1.07298	-36.72	1.16018	-25.248	1.33992	-33.3333																								16.3667	2.0428	16.3667	2.1559		16.3833	2.4118
1.07196	-36.664	1.15912	-25.128	1.33916	-33.6389																								16.3834	2.0428	16.3833	2.1552		16.4	2.4081
1.07092	-36.58	1.15806	-25.004	1.3384	-33.9444																								16.4	2.0436	16.4	2.1535		16.4167	2.4135
1.0699	-36.536	1.15702	-24.912	1.33763	-34.25																								16.4167	2.043	16.4167	2.1507		16.4333	2.4158
1.06887	-36.484	1.15596	-24.788	1.33687	-34.5556																								16.4334	2.0444	16.4333	2.1542		16.45	2.4149
1.06783	-36.384	1.15492	-24.704	1.33611	-34.8611																								16.45	2.0431	16.45	2.1525		16.4667	2.4147
1.0668	-36.316	1.15387	-24.596	1.33532	-35.1389																								16.4667	2.045	16.4667	2.1556		16.4833	2.4132
1.06578	-36.276	1.15281	-24.484	1.33456	-35.4444																								16.4834	2.0448	16.4833	2.156		16.5	2.4152
1.06475	-36.216	1.15177	-24.404	1.33382	-35.7778																								16.5	2.0447	16.5	2.1554		16.5167	2.4166
1.06372	-36.16	1.15072	-24.28	1.33306	-36.0833																								16.5167	2.0444	16.5167	2.1534		16.5333	2.4141
1.0627	-36.108	1.14966	-24.172	1.3323	-36.3889																								16.5334	2.0445	16.5333	2.1546		16.55	2.4136
1.06168	-36.068	1.14864	-24.124	1.33153	-36.6944																								16.55	2.0444	16.55	2.1523		16.5667	2.4096
1.06065	-36.008	1.1476	-24.032	1.33077	-37																								16.5667	2.0465	16.5667	2.1532		16.5833	2.4071
1.05961	-35.92	1.14654	-23.908	1.33003	-37.3333																								16.5834	2.0448	16.5833	2.1526		16.6	2.4053
1.05859	-35.86	1.1455	-23.844	1.32927	-37.6389																								16.6	2.0467	16.6	2.1548		16.6167	2.4032
1.05756	-35.816	1.14446	-23.76	1.32851	-37.9444																								16.6167	2.0464	16.6167	2.1549		16.6333	2.3995
1.05655	-35.784	1.14344	-23.704	1.32779	-38.3056																								16.6334	2.0459	16.6333	2.154		16.65	2.4026
1.05553	-35.732	1.14238	-23.58	1.32705	-38.6389																								16.65	2.0468	16.65	2.1526		16.6667	2.4011
1.05449	-35.656	1.14134	-23.5	1.32628	-38.9444																								16.6667	2.0461	16.6667	2.1515		16.6833	2.4015
1.05345	-35.568	1.1403	-23.428	1.32554	-39.2778																								16.6834	2.0458	16.6833	2.1531		16.7	2.4071
1.05243	-35.52	1.13926	-23.332	1.3248	-39.6111																								16.7	2.0467	16.7	2.1529		16.7167	2.4018
1.05141	-35.484	1.13823	-23.276	1.32408	-39.9722																								16.7167	2.0472	16.7167	2.1509		16.7333	2.3995
1.05038	-35.42	1.13719	-23.184	1.32334	-40.3056																								16.7334	2.0472	16.7333	2.154		16.75	2.4045
1.04935	-35.356	1.13616	-23.128	1.32264	-40.6944																								16.75	2.0475	16.75	2.154		16.7667	2.4043
1.04834	-35.324	1.13512	-23.04	1.32192	-41.0556																								16.7667	2.047	16.7667	2.1549		16.7833	2.4073
1.04731	-35.26	1.13409	-22.984	1.32121	-41.4167																								16.7834	2.048	16.7833	2.1532		16.8	2.4039
1.04627	-35.18	1.13304	-22.884	1.32049	-41.7778																								16.8	2.0479	16.8	2.1531		16.8167	2.4079
1.04524	-35.116	1.13201	-22.82	1.31977	-42.1389																								16.8167	2.0475	16.8167	2.1514		16.8333	2.4065
1.04421	-35.056	1.13099	-22.772	1.31907	-42.5278																								16.8334	2.0479	16.8333	2.1529		16.85	2.4062
1.04319	-35.016	1.12994	-22.676	1.31835	-42.8889																								16.85	2.048	16.85	2.1531		16.8667	2.4094
1.04218	-34.98	1.1289	-22.6	1.31765	-43.2778																								16.8667	2.0489	16.8667	2.1514		16.8833	2.4127
1.04117	-34.964	1.12788	-22.556	1.31698	-43.6944																								16.8834	2.0501	16.8833	2.1509		16.9	2.4119
1.04013	-34.876	1.12685	-22.48	1.31626	-44.0556																								16.9	2.0495	16.9	2.1551		16.9167	2.415
1.03911	-34.824	1.12579	-22.368	1.31558	-44.4722																								16.9167	2.0486	16.9167	2.1529		16.9333	2.4136
1.03807	-34.756	1.12478	-22.336	1.31488	-44.8611																								16.9334	2.048	16.9333	2.1525		16.95	2.4147
1.03704	-34.68	1.12373	-22.244	1.31419	-45.25																								16.95	2.0487	16.95	2.1556		16.9667	2.4161
1.03601	-34.624	1.1227	-22.176	1.31349	-45.6389																								16.9667	2.0472	16.9667	2.1521		16.9833	2.4139
1.03499	-34.568	1.12166	-22.096	1.31281	-46.0556																								16.9834	2.0465	16.9833	2.1518		17	2.4189
1.03397	-34.528	1.12064	-22.044	1.31214	-46.4722																								17	2.044	17	2.1535		17.0167	2.4175
1.03294	-34.468	1.11962	-22.004	1.31144	-46.8611																								17.0167	2.0458	17.0167	2.1528		17.0333	2.4139
1.03192	-34.416	1.11858	-21.924	1.31078	-47.3056																								17.0334	2.0447	17.0333	2.1534		17.05	2.407
1.0309	-34.372	1.11756	-21.876	1.31013	-47.75																								17.05	2.0451	17.05	2.1545		17.0667	2.4096
1.02988	-34.332	1.11651	-21.784	1.3095	-48.2222																								17.0667	2.0439	17.0667	2.1542		17.0833	2.4054
1.02884	-34.248	1.11547	-21.708	1.30882	-48.6389																								17.0834	2.0458	17.0833	2.1556		17.1	2.4032
1.02781	-34.192	1.11443	-21.616	1.30817	-49.0833																								17.1	2.0439	17.1	2.1554		17.1167	2.4049
1.0268	-34.152	1.11341	-21.568	1.30751	-49.5278																								17.1167	2.0436	17.1167	2.1523		17.1333	2.4053
1.02576	-34.08	1.11237	-21.484	1.30684	-49.9444																								17.1334	2.0442	17.1333	2.1556		17.15	2.4026
1.02474	-34.032	1.11134	-21.42	1.3062	-50.4167																								17.15	2.0448	17.15	2.1534		17.1667	2.4023
1.02372	-33.988	1.1103	-21.352	1.30557	-50.8889																								17.1667	2.0448	17.1667	2.156		17.1833	2.4034
1.02269	-33.932	1.10927	-21.284	1.30492	-51.3333																								17.1834	2.0439	17.1833	2.1566		17.2	2.404
1.02168	-33.896	1.10824	-21.228	1.30431	-51.8333																								17.2	2.0453	17.2	2.1535		17.2167	2.4011
1.02064	-33.808	1.10722	-21.172	1.30367	-52.3056																								17.2167	2.0447	17.2167	2.1535		17.2333	2.4031
1.01961	-33.748	1.10616	-21.06	1.30304	-52.7778																								17.2334	2.0444	17.2333	2.1542		17.25	2.4028
1.01859	-33.704	1.10513	-20.988	1.30241	-53.25																								17.25	2.0448	17.25	2.1521		17.2667	2.4039
1.01755	-33.632	1.10409	-20.916	1.3018	-53.75																								17.2667	2.045	17.2667	2.1551		17.2833	2.4071
1.01653	-33.588	1.10306	-20.86	1.30118	-54.25																								17.2834	2.0451	17.2833	2.1543		17.3	2.4079
1.0155	-33.508	1.10203	-20.796	1.30057	-54.75																								17.3	2.0455	17.3	2.1545		17.3167	2.406
1.01448	-33.468	1.10099	-20.7	1.29998	-55.2778																								17.3167	2.0459	17.3167	2.1535		17.3333	2.4098
1.01346	-33.436	1.09996	-20.652	1.29935	-55.75																								17.3334	2.0458	17.3333	2.1538		17.35	2.4053
1.01242	-33.34	1.0989	-20.528	1.29874	-56.25																								17.35	2.0453	17.35	2.156		17.3667	2.4107
1.01139	-33.268	1.09788	-20.48	1.29815	-56.7778																								17.3667	2.0465	17.3667	2.1571		17.3833	2.4107
1.01037	-33.224	1.09684	-20.4	1.29756	-57.3056																								17.3834	2.0461	17.3833	2.1562		17.4	2.4124
1.00935	-33.188	1.09579	-20.292	1.29697	-57.8333																								17.4	2.0461	17.4	2.1557		17.4167	2.4127
1.00832	-33.128	1.09474	-20.188	1.29638	-58.3611																								17.4167	2.0476	17.4167	2.1531		17.4333	2.4186
1.00729	-33.052	1.09371	-20.12	1.29581	-58.9167																								17.4334	2.0472	17.4333	2.1556		17.45	2.417
1.00626	-32.984	1.09268	-20.072	1.29522	-59.4444																								17.45	2.0464	17.45	2.1548		17.4667	2.4153
1.00522	-32.912	1.09163	-19.952	1.29466	-60																								17.4667	2.0475	17.4667	2.154		17.4833	2.4191
1.00419	-32.852	1.09058	-19.856	1.29409	-60.5556																								17.4834	2.049	17.4833	2.1538		17.5	2.4139
1.00317	-32.808	1.08955	-19.792	1.2935	-61.0833																								17.5	2.0486	17.5	2.1525		17.5167	2.4189
1.00216	-32.768	1.08852	-19.724	1.29295	-61.6667																								17.5167	2.0487	17.5167	2.1521		17.5333	2.4074
1.00113	-32.708	1.08746	-19.6	1.29238	-62.2222																								17.5334	2.0478	17.5333	2.1566		17.55	2.4057
1.00008	-32.604	1.0864	-19.476	1.29182	-62.7778																								17.55	2.0482	17.55	2.1526		17.5667	2.4037
0.99907	-32.576	1.08535	-19.388	1.29129	-63.3889																								17.5667	2.0486	17.5667	2.1563		17.5833	2.404
0.99803	-32.5	1.0843	-19.268	1.2907	-63.9167																								17.5834	2.0496	17.5833	2.1554		17.6	2.4037
0.997	-32.428	1.08325	-19.18	1.29018	-64.5278																								17.6	2.0476	17.6	2.1552		17.6167	2.4003
0.99596	-32.344	1.0822	-19.068	1.28965	-65.1389																								17.6167	2.0461	17.6167	2.1562		17.6333	2.4037
0.99494	-32.3	1.08114	-18.944	1.28911	-65.7222																								17.6334	2.0455	17.6333	2.1521		17.65	2.4008
0.99391	-32.228	1.08008	-18.82	1.28856	-66.3056																								17.65	2.0459	17.65	2.1532		17.6667	2.4012
0.99287	-32.156	1.07903	-18.72	1.28803	-66.9167																								17.6667	2.0445	17.6667	2.1551		17.6833	2.3995
0.99184	-32.076	1.07797	-18.588	1.28751	-67.5278																								17.6834	2.0437	17.6833	2.1523		17.7	2.3994
0.99081	-32.032	1.07691	-18.46	1.28698	-68.1389																								17.7	2.044	17.7	2.1534		17.7167	2.4031
0.98978	-31.964	1.07583	-18.292	1.28646	-68.75																								17.7167	2.0434	17.7167	2.154		17.7333	2.4045
0.98876	-31.912	1.07475	-18.144	1.28594	-69.3611																								17.7334	2.0428	17.7333	2.1542		17.75	2.4054
0.98772	-31.824	1.07369	-18.004	1.28543	-70																								17.75	2.0442	17.75	2.1534		17.7667	2.4017
0.98669	-31.76	1.07261	-17.852	1.28491	-70.6111																								17.7667	2.043	17.7667	2.1528		17.7833	2.4094
0.98564	-31.66	1.07152	-17.664	1.2844	-71.25																								17.7834	2.0419	17.7833	2.1576		17.8	2.4045
0.98461	-31.596	1.07044	-17.484	1.2839	-71.8889																								17.8	2.0434	17.8	2.1545		17.8167	2.4062
0.98359	-31.536	1.06934	-17.276	1.2834	-72.5278																								17.8167	2.0419	17.8167	2.1529		17.8333	2.4085
0.98255	-31.452	1.06823	-17.048	1.28289	-73.1667																								17.8334	2.0439	17.8333	2.156		17.85	2.4073
0.9815	-31.36	1.06713	-16.86	1.28241	-73.8333																								17.85	2.043	17.85	2.1545		17.8667	2.4085
0.98048	-31.312	1.06602	-16.616	1.28191	-74.4722																								17.8667	2.0439	17.8667	2.1545		17.8833	2.4153
0.97945	-31.236	1.0649	-16.364	1.28141	-75.1111																								17.8834	2.043	17.8833	2.1548		17.9	2.4136
0.9784	-31.136	1.06375	-16.052	1.28092	-75.7778																								17.9	2.0436	17.9	2.1538		17.9167	2.4119
0.9774	-31.128	1.06261	-15.764	1.28042	-76.4167																								17.9167	2.0439	17.9167	2.152		17.9333	2.415
0.97634	-31.008	1.06144	-15.42	1.27992	-77.0556																								17.9334	2.0428	17.9333	2.1531		17.95	2.4167
0.97528	-30.88	1.06022	-14.968	1.27944	-77.7222																								17.95	2.0431	17.95	2.1525		17.9667	2.4175
0.97425	-30.8	1.05898	-14.46	1.27898	-78.4167																								17.9667	2.0442	17.9667	2.1554		17.9833	2.4232
0.97319	-30.688	1.05768	-13.852	1.2785	-79.0833																								17.9834	2.0436	17.9833	2.1554		18	2.4175
0.97216	-30.616	1.05634	-13.136	1.27801	-79.75																								18	2.0439	18	2.158		18.0167	2.415
0.97112	-30.528	1.05492	-12.26	1.27751	-80.3889																								18.0167	2.0442	18.0167	2.1523		18.0333	2.4118
0.97008	-30.444	1.05341	-11.208	1.27705	-81.0833																								18.0334	2.0436	18.0333	2.1532		18.05	2.4067
0.96903	-30.336	1.05187	-10.1	1.27659	-81.7778																								18.05	2.0442	18.05	2.1531		18.0667	2.404
0.96798	-30.236	1.05033	-8.98	1.27611	-82.4444																								18.0667	2.0468	18.0667	2.1532		18.0833	2.4068
0.96695	-30.152	1.04885	-7.972	1.27561	-83.0833																								18.0834	2.0453	18.0833	2.1512		18.1	2.407
0.9659	-30.052	1.04742	-7.092	1.27512	-83.75																								18.1	2.0464	18.1	2.1538		18.1167	2.4046
0.96485	-29.952	1.04607	-6.372	1.27466	-84.4444																								18.1167	2.0458	18.1167	2.1532		18.1333	2.4028
0.96379	-29.816	1.04484	-5.88	1.27418	-85.1111																								18.1334	2.0456	18.1333	2.1557		18.15	2.4045
0.96273	-29.696	1.04363	-5.444	1.2737	-85.7778																								18.15	2.0461	18.15	2.1545		18.1667	2.4036
0.96168	-29.572	1.04248	-5.144	1.27324	-86.4722																								18.1667	2.0467	18.1667	2.1565		18.1833	2.4079
0.96061	-29.432	1.04139	-4.952	1.27278	-87.1667																								18.1834	2.0475	18.1833	2.1569		18.2	2.404
0.95956	-29.316	1.04029	-4.736	1.2723	-87.8333																								18.2	2.0465	18.2	2.1559		18.2167	2.407
0.95849	-29.172	1.03921	-4.58	1.27184	-88.5278																								18.2167	2.0461	18.2167	2.1548		18.2333	2.4062
0.95742	-29.008	1.03813	-4.42	1.27136	-89.1944																								18.2334	2.0475	18.2333	2.1532		18.25	2.4056
0.95634	-28.848	1.03707	-4.284	1.27085	-89.8333																								18.25	2.0492	18.25	2.1569		18.2667	2.409
0.95527	-28.684	1.036	-4.152	1.27039	-90.5278																								18.2667	2.0472	18.2667	2.1569		18.2833	2.4102
0.95419	-28.512	1.03493	-4.004	1.26991	-91.1944																								18.2834	2.0493	18.2833	2.1552		18.3	2.4088
0.95313	-28.38	1.03388	-3.8984	1.26943	-91.8611																								18.3	2.0489	18.3	2.1551		18.3167	2.4136
0.95204	-28.2	1.03286	-3.8524	1.26893	-92.5																								18.3167	2.0496	18.3167	2.1556		18.3333	2.4112
0.95095	-28	1.03181	-3.7488	1.26842	-93.1389																								18.3334	2.0479	18.3333	2.154		18.35	2.4108
0.94984	-27.76	1.03076	-3.6456	1.26792	-93.7778																								18.35	2.047	18.35	2.1566		18.3667	2.4139
0.94872	-27.5	1.02974	-3.5964	1.26744	-94.4444																								18.3667	2.0464	18.3667	2.1511		18.3833	2.4139
0.94761	-27.256	1.0287	-3.5196	1.26696	-95.1111																								18.3834	2.0468	18.3833	2.1534		18.4	2.4138
0.94649	-26.996	1.02765	-3.4192	1.26643	-95.7222																								18.4	2.0453	18.4	2.1546		18.4167	2.4174
0.94534	-26.688	1.02662	-3.3512	1.26593	-96.3611																								18.4167	2.0468	18.4167	2.1542		18.4333	2.4138
0.94417	-26.324	1.02561	-3.3428	1.26541	-96.9722																								18.4334	2.045	18.4333	2.154		18.45	2.4115
0.94296	-25.868	1.02457	-3.2616	1.2649	-97.6111																								18.45	2.0476	18.45	2.1545		18.4667	2.4063
0.94173	-25.352	1.02352	-3.1524	1.26438	-98.2222																								18.4667	2.0464	18.4667	2.1543		18.4833	2.407
0.94045	-24.748	1.0225	-3.1008	1.26383	-98.8056																								18.4834	2.0476	18.4833	2.1563		18.5	2.4037
0.939	-23.784	1.02147	-3.0548	1.26328	-99.3889																								18.5	2.0461	18.5	2.1534		18.5167	2.3995
0.93733	-22.344	1.02045	-2.998	1.26274	-99.9722																								18.5167	2.0468	18.5167	2.1535		18.5333	2.4006
0.93543	-20.392	1.01942	-2.9364	1.26217	-100.528																								18.5334	2.0479	18.5333	2.1548		18.55	2.3994
0.93354	-18.456	1.01839	-2.8808	1.2616	-101.083																								18.55	2.047	18.55	2.1532		18.5667	2.3991
		1.01738	-2.8668	1.26103	-101.639																								18.5667	2.0472	18.5667	2.1562		18.5833	2.4006
		1.01638	-2.8652	1.26047	-102.194																								18.5834	2.0467	18.5833	2.1518		18.6	2.3975
		1.01533	-2.7552	1.25988	-102.722																								18.6	2.047	18.6	2.1531		18.6167	2.3986
		1.0143	-2.7036	1.25927	-103.222																								18.6167	2.0478	18.6167	2.1587		18.6333	2.3998
		1.01327	-2.642	1.25865	-103.722																								18.6334	2.0486	18.6333	2.1534		18.65	2.3969
		1.01225	-2.5956	1.25804	-104.222																								18.65	2.0489	18.65	2.1579		18.6667	2.3977
		1.01124	-2.5768	1.25739	-104.667																								18.6667	2.048	18.6667	2.1531		18.6833	2.4014
		1.01021	-2.516	1.25676	-105.139																								18.6834	2.0484	18.6833	2.1559		18.7	2.4023
		1.00919	-2.4728	1.25612	-105.611																								18.7	2.0493	18.7	2.154		18.7167	2.4034
		1.00817	-2.434	1.25547	-106.056																								18.7167	2.0499	18.7167	2.1526		18.7333	2.4015
		1.00715	-2.3852	1.25479	-106.472																								18.7334	2.0479	18.7333	2.1542		18.75	2.4049
		1.00614	-2.37	1.25412	-106.889																								18.75	2.0475	18.75	2.1551		18.7667	2.4036
		1.00512	-2.3116	1.25342	-107.278																								18.7667	2.0476	18.7667	2.1546		18.7833	2.4081
		1.0041	-2.2824	1.2527	-107.639																								18.7834	2.0467	18.7833	2.1562		18.8	2.4077
		1.00307	-2.2216	1.252	-108.028																								18.8	2.047	18.8	2.1545		18.8167	2.4115
		1.00206	-2.2	1.25126	-108.361																								18.8167	2.0475	18.8167	2.1551		18.8333	2.4088
		1.00106	-2.1932	1.2505	-108.667																								18.8334	2.0476	18.8333	2.152		18.85	2.4104
		1.00002	-2.1188	1.24978	-109.028																								18.85	2.0478	18.85	2.1517		18.8667	2.4127
		0.99899	-2.0564	1.24902	-109.333																								18.8667	2.0472	18.8667	2.1542		18.8833	2.4093
		0.998	-2.0828	1.24826	-109.639																								18.8834	2.0479	18.8833	2.1545		18.9	2.4136
		0.99698	-2.0356	1.24751	-109.972																								18.9	2.0478	18.9	2.1535		18.9167	2.4122
		0.99597	-2.0184	1.24675	-110.278																								18.9167	2.0467	18.9167	2.1523		18.9333	2.4198
		0.99494	-1.9528	1.24595	-110.528																								18.9334	2.0486	18.9333	2.1523		18.95	2.4136
		0.99392	-1.9076	1.24514	-110.778																								18.95	2.0475	18.95	2.1535		18.9667	2.4178
		0.99291	-1.882	1.24436	-111.056																								18.9667	2.0468	18.9667	2.1531		18.9833	2.4105
		0.9919	-1.8652	1.24351	-111.25																								18.9834	2.0484	18.9833	2.156		19	2.4136
		0.99088	-1.8172	1.2427	-111.5																								19	2.0475	19	2.1559		19.0167	2.4093
		0.98985	-1.7624	1.24185	-111.694																								19.0167	2.0476	19.0167	2.1538		19.0333	2.407
		0.98884	-1.7408	1.24098	-111.861																								19.0334	2.0486	19.0333	2.1565		19.05	2.4063
		0.98783	-1.7232	1.24011	-112.028																								19.05	2.0486	19.05	2.1526		19.0667	2.4032
		0.98683	-1.7232	1.2392	-112.139																								19.0667	2.0487	19.0667	2.152		19.0833	2.4028
		0.98582	-1.7088	1.23833	-112.306																								19.0834	2.0479	19.0833	2.1526		19.1	2.4043
		0.9848	-1.6496	1.23739	-112.389																								19.1	2.048	19.1	2.1545		19.1167	2.4014
		0.98379	-1.6444	1.23646	-112.472																								19.1167	2.049	19.1167	2.1545		19.1333	2.3992
		0.98278	-1.6192	1.2355	-112.528																								19.1334	2.048	19.1333	2.1545		19.15	2.4046
		0.98176	-1.5704	1.23454	-112.583																								19.15	2.0465	19.15	2.1534		19.1667	2.4026
		0.98073	-1.5232	1.23354	-112.583																								19.1667	2.0475	19.1667	2.1546		19.1833	2.4065
		0.97973	-1.5124	1.23254	-112.583																								19.1834	2.0461	19.1833	2.1535		19.2	2.4023
		0.97871	-1.476	1.23152	-112.556																								19.2	2.047	19.2	2.1559		19.2167	2.402
		0.97771	-1.466	1.2305	-112.528																								19.2167	2.0461	19.2167	2.154		19.2333	2.4054
		0.9767	-1.4564	1.22944	-112.444																								19.2334	2.0461	19.2333	2.1556		19.25	2.4056
		0.97568	-1.4132	1.22839	-112.389																								19.25	2.0459	19.25	2.1583		19.2667	2.4048
		0.97467	-1.3864	1.22733	-112.306																								19.2667	2.0458	19.2667	2.1542		19.2833	2.4056
		0.97365	-1.34	1.22622	-112.167																								19.2834	2.0472	19.2833	2.1576		19.3	2.4037
		0.97265	-1.3548	1.22511	-112.028																								19.3	2.0465	19.3	2.1538		19.3167	2.4071
		0.97163	-1.3016	1.22396	-111.833																								19.3167	2.0459	19.3167	2.1571		19.3333	2.4104
		0.97062	-1.282	1.22285	-111.694																								19.3334	2.0461	19.3333	2.156		19.35	2.4104
		0.96962	-1.2936	1.2217	-111.5																								19.35	2.0461	19.35	2.1535		19.3667	2.415
		0.96861	-1.2584	1.22053	-111.278																								19.3667	2.0468	19.3667	2.1579		19.3833	2.4152
		0.9676	-1.2436	1.21931	-111																								19.3834	2.0487	19.3833	2.1546		19.4	2.4174
		0.96659	-1.2272	1.21812	-110.75																								19.4	2.047	19.4	2.154		19.4167	2.4164
		0.96557	-1.1864	1.21692	-110.5																								19.4167	2.0472	19.4167	2.1556		19.4333	2.4156
		0.96456	-1.1572	1.21571	-110.222																								19.4334	2.0475	19.4333	2.1542		19.45	2.4229
		0.96355	-1.1316	1.21445	-109.889																								19.45	2.0479	19.45	2.1554		19.4667	2.4147
		0.96253	-1.0896	1.21319	-109.556																								19.4667	2.0487	19.4667	2.1554		19.4833	2.409
		0.96153	-1.0916	1.21193	-109.222																								19.4834	2.047	19.4833	2.1569		19.5	2.4108
		0.96052	-1.0816	1.21065	-108.861																								19.5	2.0482	19.5	2.1549		19.5167	2.4063
		0.95951	-1.0512	1.20935	-108.472																								19.5167	2.0479	19.5167	2.1548		19.5333	2.4025
		0.9585	-1.0332	1.20802	-108.056																								19.5334	2.0487	19.5333	2.1538		19.55	2.4017
		0.95749	-1.0084	1.2067	-107.639																								19.55	2.0489	19.55	2.1576		19.5667	2.4063
		0.95649	-1.0244	1.20533	-107.167																								19.5667	2.0484	19.5667	2.1556		19.5833	2.3989
		0.95549	-1.0108	1.20397	-106.694																								19.5834	2.0468	19.5833	2.1549		19.6	2.4015
		0.95446	-0.9548	1.2026	-106.222																								19.6	2.0484	19.6	2.154		19.6167	2.4031
		0.95344	-0.9132	1.20119	-105.694																								19.6167	2.048	19.6167	2.1563		19.6333	2.4036
		0.95244	-0.9156	1.19978	-105.167																								19.6334	2.0468	19.6333	2.1559		19.65	2.4053
		0.95143	-0.8964	1.19835	-104.611																								19.65	2.0472	19.65	2.1563		19.6667	2.4006
		0.95042	-0.8608	1.19691	-104.056																								19.6667	2.0484	19.6667	2.1546		19.6833	2.4039
		0.94941	-0.8468	1.19544	-103.444																								19.6834	2.0484	19.6833	2.156		19.7	2.4036
		0.9484	-0.8216	1.19396	-102.833																								19.7	2.0479	19.7	2.1545		19.7167	2.4045
		0.9474	-0.8236	1.19249	-102.222																								19.7167	2.048	19.7167	2.1554		19.7333	2.4076
		0.94638	-0.7828	1.19099	-101.583																								19.7334	2.0486	19.7333	2.154		19.75	2.4062
		0.94538	-0.788	1.18947	-100.917																								19.75	2.0482	19.75	2.1526		19.7667	2.4091
		0.94436	-0.7552	1.188	-100.306																								19.7667	2.0498	19.7667	2.1583		19.7833	2.4081
		0.94335	-0.7288	1.1865	-99.6667																								19.7834	2.0492	19.7833	2.1556		19.8	2.4115
		0.94235	-0.7244	1.185	-99.0278																								19.8	2.048	19.8	2.1549		19.8167	2.4104
		0.94134	-0.6948	1.18355	-98.4444																								19.8167	2.0493	19.8167	2.1576		19.8333	2.4108
		0.94034	-0.7004	1.18208	-97.8333																								19.8334	2.0487	19.8333	2.1562		19.85	2.4124
		0.93933	-0.6928	1.1806	-97.2222																								19.85	2.0482	19.85	2.1556		19.8667	2.4133
		0.93833	-0.6748	1.17915	-96.6389																								19.8667	2.0468	19.8667	2.1568		19.8833	2.415
		0.93731	-0.6408	1.17767	-96.0278																								19.8834	2.048	19.8833	2.159		19.9	2.4181
		0.9363	-0.6124	1.17622	-95.4444																								19.9	2.0482	19.9	2.1548		19.9167	2.4167
		0.9353	-0.6144	1.17476	-94.8611																								19.9167	2.047	19.9167	2.1569		19.9333	2.4175
		0.93429	-0.5936	1.17333	-94.3056																								19.9334	2.0465	19.9333	2.1565		19.95	2.4155
		0.93329	-0.5912	1.17188	-93.7222																								19.95	2.0484	19.95	2.1548		19.9667	2.4098
		0.93228	-0.5796	1.17045	-93.1667																								19.9667	2.0475	19.9667	2.1534		19.9833	2.4093
		0.93125	-0.5204	1.16901	-92.6111																								19.9834	2.0487	19.9833	2.1554		20	2.4104
		0.93024	-0.4888	1.1676	-92.0833																								20	2.0479	20	2.1569		20.0167	2.406
		0.92925	-0.5144	1.16619	-91.5556																								20.0167	2.0478	20.0167	2.1565		20.0333	2.4062
		0.92825	-0.508	1.16478	-91.0278																								20.0334	2.0476	20.0333	2.152		20.05	2.4057
		0.92724	-0.496	1.16333	-90.4444																								20.05	2.0486	20.05	2.1588		20.0667	2.4037
		0.92622	-0.4516	1.16192	-89.9167																								20.0667	2.0489	20.0667	2.1573		20.0833	2.4012
		0.9252	-0.4204	1.16049	-89.3611																								20.0834	2.0479	20.0833	2.1526		20.1	2.4018
				1.15906	-88.8056																								20.1	2.0499	20.1	2.1546		20.1167	2.4037
				1.15762	-88.25																								20.1167	2.0486	20.1167	2.1552		20.1333	2.4
				1.15621	-87.7222																								20.1334	2.0482	20.1333	2.1568		20.15	2.4028
				1.1548	-87.1944																								20.15	2.0464	20.15	2.1582		20.1667	2.4032
				1.15337	-86.6389																								20.1667	2.0444	20.1667	2.1594		20.1833	2.4008
				1.15196	-86.1111																								20.1834	2.0434	20.1833	2.159		20.2	2.4034
				1.15055	-85.5833																								20.2	2.043	20.2	2.158		20.2167	2.4048
				1.14916	-85.0833																								20.2167	2.0421	20.2167	2.1573		20.2333	2.4071
				1.14775	-84.5556																								20.2334	2.0425	20.2333	2.1551		20.25	2.4096
				1.14636	-84.0556																								20.25	2.0436	20.25	2.1563		20.2667	2.4071
				1.14495	-83.5278																								20.2667	2.0411	20.2667	2.1583		20.2833	2.4112
				1.14354	-83																								20.2834	2.0417	20.2833	2.156		20.3	2.4088
				1.14215	-82.5																								20.3	2.0417	20.3	2.1569		20.3167	2.4135
				1.14076	-82																								20.3167	2.0414	20.3167	2.1591		20.3333	2.411
				1.13937	-81.5																								20.3334	2.0411	20.3333	2.1557		20.35	2.4118
				1.13799	-81																								20.35	2.0417	20.35	2.1574		20.3667	2.4192
				1.1366	-80.5																								20.3667	2.0419	20.3667	2.1583		20.3833	2.4175
				1.13523	-80.0278																								20.3834	2.0424	20.3833	2.1577		20.4	2.4166
				1.13382	-79.5																								20.4	2.0413	20.4	2.1582		20.4167	2.4174
				1.13245	-79.0278																								20.4167	2.0419	20.4167	2.1577		20.4333	2.4138
				1.13108	-78.5556																								20.4334	2.0421	20.4333	2.1577		20.45	2.4119
				1.1297	-78.0556																								20.45	2.0419	20.45	2.1571		20.4667	2.4054
				1.12831	-77.5556																								20.4667	2.041	20.4667	2.1579		20.4833	2.4088
				1.12692	-77.0556																								20.4834	2.0425	20.4833	2.1591		20.5	2.4048
				1.12553	-76.5556																								20.5	2.0416	20.5	2.1587		20.5167	2.4023
				1.12416	-76.0833																								20.5167	2.0431	20.5167	2.1576		20.5333	2.4
				1.1228	-75.6111																								20.5334	2.0436	20.5333	2.1593		20.55	2.3958
				1.12138	-75.0833																								20.55	2.045	20.55	2.1621		20.5667	2.3964
				1.12002	-74.6111																								20.5667	2.045	20.5667	2.158		20.5833	2.3994
				1.11863	-74.1111																								20.5834	2.0455	20.5833	2.1599		20.6	2.3987
				1.11726	-73.6389																								20.6	2.0448	20.6	2.1619		20.6167	2.3998
				1.11589	-73.1667																								20.6167	2.0436	20.6167	2.1577		20.6333	2.4032
				1.11453	-72.6944																								20.6334	2.0461	20.6333	2.1588		20.65	2.4008
				1.11318	-72.25																								20.65	2.0453	20.65	2.1611		20.6667	2.4054
				1.11181	-71.7778																								20.6667	2.0459	20.6667	2.1611		20.6833	2.402
				1.11045	-71.3056																								20.6834	2.0461	20.6833	2.1591		20.7	2.4026
				1.1091	-70.8611																								20.7	2.0458	20.7	2.1594		20.7167	2.406
				1.10773	-70.3889																								20.7167	2.0456	20.7167	2.1627		20.7333	2.4053
				1.10639	-69.9444																								20.7334	2.0464	20.7333	2.1616		20.75	2.4053
				1.10504	-69.5																								20.75	2.047	20.75	2.1635		20.7667	2.4132
				1.10372	-69.0833																								20.7667	2.0478	20.7667	2.1627		20.7833	2.4127
				1.10237	-68.6389																								20.7834	2.0464	20.7833	2.161		20.8	2.4144
				1.10103	-68.1944																								20.8	2.0472	20.8	2.1628		20.8167	2.4158
				1.09973	-67.8056																								20.8167	2.0489	20.8167	2.1638		20.8333	2.4115
				1.0984	-67.3889																								20.8334	2.0478	20.8333	2.1636		20.85	2.4143
				1.09706	-66.9444																								20.85	2.0476	20.85	2.1652		20.8667	2.4116
				1.09573	-66.5278																								20.8667	2.0478	20.8667	2.1639		20.8833	2.4141
				1.09441	-66.1111																								20.8834	2.0478	20.8833	2.1675		20.9	2.4149
				1.09308	-65.6944																								20.9	2.0448	20.9	2.1661		20.9167	2.4161
				1.09178	-65.3056																								20.9167	2.0442	20.9167	2.1666		20.9333	2.4156
				1.0905	-64.9444																								20.9334	2.045	20.9333	2.169		20.95	2.4112
				1.08918	-64.5278																								20.95	2.0439	20.95	2.1644		20.9667	2.4091
				1.0879	-64.1667																								20.9667	2.0434	20.9667	2.1645		20.9833	2.4085
				1.08659	-63.7778																								20.9834	2.0434	20.9833	2.165		21	2.4105
				1.08531	-63.4167																								21	2.0419	21	2.1628		21.0167	2.4074
				1.08401	-63.0278																								21.0167	2.0417	21.0167	2.1644		21.0333	2.4073
				1.08273	-62.6667																								21.0334	2.043	21.0333	2.168		21.05	2.4067
				1.08143	-62.2778																								21.05	2.0425	21.05	2.1652		21.0667	2.4065
				1.08015	-61.9167																								21.0667	2.0421	21.0667	2.1676		21.0833	2.4081
				1.07884	-61.5278																								21.0834	2.0425	21.0833	2.169		21.1	2.4079
				1.07756	-61.1667																								21.1	2.0413	21.1	2.1653		21.1167	2.406
				1.07628	-60.8056																								21.1167	2.043	21.1167	2.1661		21.1333	2.4074
				1.075	-60.4444																								21.1334	2.0437	21.1333	2.1639		21.15	2.4077
				1.0737	-60.0556																								21.15	2.0434	21.15	2.1684		21.1667	2.4076
				1.07244	-59.7222																								21.1667	2.0425	21.1667	2.1707		21.1833	2.4094
				1.07114	-59.3333																								21.1834	2.0421	21.1833	2.1669		21.2	2.4096
				1.06988	-59																								21.2	2.0431	21.2	2.1656		21.2167	2.4116
				1.06858	-58.6111																								21.2167	2.0447	21.2167	2.167		21.2333	2.4054
				1.06732	-58.2778																								21.2334	2.044	21.2333	2.1652		21.25	2.4129
				1.06606	-57.9444																								21.25	2.0437	21.25	2.1695		21.2667	2.4127
				1.0648	-57.6111																								21.2667	2.0445	21.2667	2.1675		21.2833	2.4161
				1.06352	-57.25																								21.2834	2.0439	21.2833	2.1693		21.3	2.4133
				1.06224	-56.8889																								21.3	2.0456	21.3	2.1653		21.3167	2.4155
				1.06098	-56.5556																								21.3167	2.0456	21.3167	2.1624		21.3333	2.4144
				1.0597	-56.1944																								21.3334	2.0456	21.3333	2.1662		21.35	2.4102
				1.05844	-55.8611																								21.35	2.0475	21.35	2.1659		21.3667	2.4071
				1.05718	-55.5278																								21.3667	2.0461	21.3667	2.1667		21.3833	2.4053
				1.05594	-55.2222																								21.3834	2.0461	21.3833	2.1703		21.4	2.402
				1.05468	-54.8889																								21.4	2.0479	21.4	2.1669		21.4167	2.4056
				1.05342	-54.5556																								21.4167	2.0484	21.4167	2.1652		21.4333	2.4023
				1.05214	-54.1944																								21.4334	2.0476	21.4333	2.1655		21.45	2.4009
				1.0509	-53.8889																								21.45	2.0478	21.45	2.1711		21.4667	2.4009
				1.04964	-53.5556																								21.4667	2.049	21.4667	2.1656		21.4833	2.3984
				1.04839	-53.2222																								21.4834	2.0482	21.4833	2.1704		21.5	2.4015
				1.04713	-52.8889																								21.5	2.0487	21.5	2.1698		21.5167	2.4031
				1.04589	-52.5833																								21.5167	2.049	21.5167	2.1675		21.5333	2.4062
				1.04461	-52.2222																								21.5334	2.0492	21.5333	2.1701		21.55	2.4045
				1.04337	-51.9167																								21.55	2.0486	21.55	2.1707		21.5667	2.4022
				1.04213	-51.6111																								21.5667	2.0489	21.5667	2.1709		21.5833	2.404
				1.04087	-51.2778																								21.5834	2.0479	21.5833	2.1721		21.6	2.4063
				1.03964	-50.9722																								21.6	2.0487	21.6	2.1759		21.6167	2.4096
				1.03838	-50.6389																								21.6167	2.049	21.6167	2.172		21.6333	2.4085
				1.03718	-50.3889																								21.6334	2.0487	21.6333	2.1717		21.65	2.4029
				1.03594	-50.0833																								21.65	2.048	21.65	2.1707		21.6667	2.4112
				1.03471	-49.7778																								21.6667	2.0486	21.6667	2.1769		21.6833	2.4115
				1.03349	-49.5																								21.6834	2.0472	21.6833	2.1731		21.7	2.4093
				1.03225	-49.1944																								21.7	2.0484	21.7	2.1749		21.7167	2.415
				1.03106	-48.9444																								21.7167	2.0478	21.7167	2.1838		21.7333	2.4108
				1.02984	-48.6667																								21.7334	2.0478	21.7333	2.1785		21.75	2.4138
				1.02863	-48.3889																								21.75	2.0476	21.75	2.1768		21.7667	2.4164
				1.02743	-48.1389																								21.7667	2.0476	21.7667	2.1787		21.7833	2.4184
				1.02622	-47.8611																								21.7834	2.0484	21.7833	2.1774		21.8	2.4163
				1.02502	-47.6111																								21.8	2.0489	21.8	2.1842		21.8167	2.4087
				1.02385	-47.3889																								21.8167	2.0489	21.8167	2.1788		21.8333	2.4096
				1.02266	-47.1389																								21.8334	2.0479	21.8333	2.1765		21.85	2.402
				1.02146	-46.8889																								21.85	2.0479	21.85	2.1799		21.8667	2.4045
				1.02029	-46.6667																								21.8667	2.0496	21.8667	2.18		21.8833	2.3983
				1.01909	-46.4167																								21.8834	2.047	21.8833	2.179		21.9	2.3987
				1.01792	-46.1944																								21.9	2.0461	21.9	2.1838		21.9167	2.4003
				1.01675	-45.9722																								21.9167	2.0468	21.9167	2.1864		21.9333	2.4001
				1.01558	-45.75																								21.9334	2.0459	21.9333	2.1822		21.95	2.3966
				1.0144	-45.5278																								21.95	2.0458	21.95	2.1836		21.9667	2.3997
				1.01327	-45.3611																								21.9667	2.0461	21.9667	2.1839		21.9833	2.3983
				1.0121	-45.1389																								21.9834	2.0461	21.9833	2.1833		22	2.4031
				1.01095	-44.9444																								22	2.0458	22	2.1855		22.0167	2.3987
				1.0098	-44.75																								22.0167	2.0468	22.0167	2.1814		22.0333	2.398
				1.00867	-44.5833																								22.0334	2.0465	22.0333	2.1887		22.05	2.4022
				1.00752	-44.3889																								22.05	2.0472	22.05	2.1869		22.0667	2.4026
				1.00639	-44.2222																								22.0667	2.0472	22.0667	2.1864		22.0833	2.3995
				1.00521	-44																								22.0834	2.0476	22.0833	2.1836		22.1	2.4034
				1.00408	-43.8333																								22.1	2.0472	22.1	2.1845		22.1167	2.4025
				1.00293	-43.6389																								22.1167	2.0476	22.1167	2.1858		22.1333	2.406
				1.0018	-43.4722																								22.1334	2.0484	22.1333	2.1824		22.15	2.4025
				1.00067	-43.3056																								22.15	2.048	22.15	2.1881		22.1667	2.4045
				0.99954	-43.1389																								22.1667	2.0495	22.1667	2.1872		22.1833	2.4048
				0.99842	-42.9722																								22.1834	2.047	22.1833	2.1831		22.2	2.4039
				0.99731	-42.8333																								22.2	2.0486	22.2	2.1814		22.2167	2.4054
				0.99618	-42.6667																								22.2167	2.0484	22.2167	2.1833		22.2333	2.406
				0.99505	-42.5																								22.2334	2.0484	22.2333	2.185		22.25	2.4065
				0.99392	-42.3333																								22.25	2.0479	22.25	2.1838		22.2667	2.4098
				0.99281	-42.1944																								22.2667	2.0476	22.2667	2.1841		22.2833	2.413
				0.99168	-42.0278																								22.2834	2.0479	22.2833	2.18		22.3	2.4133
				0.99057	-41.8889																								22.3	2.0472	22.3	2.1813		22.3167	2.4153
				0.98944	-41.7222																								22.3167	2.0479	22.3167	2.1833		22.3333	2.4094
				0.98831	-41.5556																								22.3334	2.047	22.3333	2.178		22.35	2.4132
				0.98721	-41.4167																								22.35	2.0476	22.35	2.1787		22.3667	2.4112
				0.98608	-41.25																								22.3667	2.0468	22.3667	2.1782		22.3833	2.4175
				0.98495	-41.0833																								22.3834	2.048	22.3833	2.1776		22.4	2.4181
				0.98384	-40.9444																								22.4	2.0478	22.4	2.1794		22.4167	2.4141
				0.98271	-40.7778																								22.4167	2.0472	22.4167	2.1757		22.4333	2.4121
				0.98158	-40.6111																								22.4334	2.0478	22.4333	2.1774		22.45	2.4094
				0.98043	-40.4167																								22.45	2.0482	22.45	2.1757		22.4667	2.4087
				0.97932	-40.2778																								22.4667	2.0482	22.4667	2.1785		22.4833	2.4053
				0.97817	-40.0833																								22.4834	2.0495	22.4833	2.1793		22.5	2.4074
				0.97702	-39.8889																								22.5	2.0487	22.5	2.1787		22.5167	2.4037
				0.97589	-39.7222																								22.5167	2.0493	22.5167	2.1787		22.5333	2.4012
				0.97474	-39.5278																								22.5334	2.0496	22.5333	2.1797		22.55	2.4009
				0.97361	-39.3611																								22.55	2.0476	22.55	2.1807		22.5667	2.4
				0.97246	-39.1667																								22.5667	2.0467	22.5667	2.1788		22.5833	2.4011
				0.97133	-39																								22.5834	2.0465	22.5833	2.1763		22.6	2.3994
				0.97018	-38.8056																								22.6	2.0461	22.6	2.1766		22.6167	2.3997
				0.96902	-38.6111																								22.6167	2.0453	22.6167	2.1796		22.6333	2.4048
				0.96787	-38.4167																								22.6334	2.0447	22.6333	2.1811		22.65	2.4
				0.96672	-38.2222																								22.65	2.0461	22.65	2.1813		22.6667	2.4006
				0.96557	-38.0278																								22.6667	2.0461	22.6667	2.1802		22.6833	2.4015
				0.9644	-37.8056																								22.6834	2.0458	22.6833	2.1787		22.7	2.3986
				0.96325	-37.6111																								22.7	2.047	22.7	2.1757		22.7167	2.4042
				0.96207	-37.3889																								22.7167	2.0447	22.7167	2.1838		22.7333	2.4003
				0.96094	-37.2222																								22.7334	2.045	22.7333	2.1774		22.75	2.407
				0.95977	-37																								22.75	2.0461	22.75	2.1802		22.7667	2.4042
				0.9586	-36.7778																								22.7667	2.0455	22.7667	2.1797		22.7833	2.4046
				0.9574	-36.5278																								22.7834	2.0468	22.7833	2.1797		22.8	2.4042
				0.95621	-36.2778																								22.8	2.0461	22.8	2.1814		22.8167	2.4118
				0.95502	-36.0278																								22.8167	2.0456	22.8167	2.1827		22.8333	2.4046
				0.9538	-35.75																								22.8334	2.0465	22.8333	2.1839		22.85	2.4118
				0.95254	-35.4167																								22.85	2.0467	22.85	2.1816		22.8667	2.4107
																													22.8667	2.0484	22.8667	2.1804		22.8833	2.4063
																													22.8834	2.0468	22.8833	2.1788		22.9	2.4063
																													22.9	2.0476	22.9	2.1793		22.9167	2.4116
																													22.9167	2.0461	22.9167	2.1791		22.9333	2.4115
																													22.9334	2.0478	22.9333	2.1796		22.95	2.4124
																													22.95	2.0487	22.95	2.1788		22.9667	2.411
																													22.9667	2.048	22.9667	2.18		22.9833	2.4102
																													22.9834	2.0479	22.9833	2.1773		23	2.4136
																													23	2.0475	23	2.1797		23.0167	2.4158
																													23.0167	2.0489	23.0167	2.1788		23.0333	2.4175
																													23.0334	2.0492	23.0333	2.1799		23.05	2.4136
																													23.05	2.0472	23.05	2.1791		23.0667	2.4141
																													23.0667	2.0479	23.0667	2.1807		23.0833	2.4167
																													23.0834	2.0489	23.0833	2.1831		23.1	2.4116
																													23.1	2.0487	23.1	2.1828		23.1167	2.4122
																													23.1167	2.0478	23.1167	2.1835		23.1333	2.4082
																													23.1334	2.0487	23.1333	2.1814		23.15	2.4082
																													23.15	2.0484	23.15	2.1802		23.1667	2.4032
																													23.1667	2.0482	23.1667	2.1807		23.1833	2.4014
																													23.1834	2.048	23.1833	2.1771		23.2	2.3987
																													23.2	2.0487	23.2	2.1754		23.2167	2.404
																													23.2167	2.0478	23.2167	2.1756		23.2333	2.3998
																													23.2334	2.048	23.2333	2.1721		23.25	2.3994
																													23.25	2.0468	23.25	2.1735		23.2667	2.4001
																													23.2667	2.049	23.2667	2.1735		23.2833	2.3983
																													23.2834	2.0468	23.2833	2.1717		23.3	2.3998
																													23.3	2.049	23.3	2.172		23.3167	2.4011
																													23.3167	2.049	23.3167	2.1715		23.3333	2.3984
																													23.3334	2.0489	23.3333	2.1721		23.35	2.4029
																													23.35	2.0498	23.35	2.167		23.3667	2.4028
																													23.3667	2.0475	23.3667	2.1706		23.3833	2.4014
																													23.3834	2.0479	23.3833	2.1693		23.4	2.404
																													23.4	2.047	23.4	2.1687		23.4167	2.4042
																													23.4167	2.0475	23.4167	2.168		23.4333	2.4091
																													23.4334	2.045	23.4333	2.1698		23.45	2.4031
																													23.45	2.0448	23.45	2.1692		23.4667	2.4032
																													23.4667	2.0442	23.4667	2.1683		23.4833	2.4049
																													23.4834	2.0448	23.4833	2.1689		23.5	2.4081
																													23.5	2.043	23.5	2.1675		23.5167	2.4045
																													23.5167	2.0445	23.5167	2.1686		23.5333	2.4076
																													23.5334	2.0448	23.5333	2.1683		23.55	2.4042
																													23.55	2.0439	23.55	2.1689		23.5667	2.4098
																													23.5667	2.0453	23.5667	2.1686		23.5833	2.4147
																													23.5834	2.045	23.5833	2.1672		23.6	2.4094
																													23.6	2.0445	23.6	2.17		23.6167	2.4085
																													23.6167	2.0455	23.6167	2.167		23.6333	2.4046
																													23.6334	2.0451	23.6333	2.1652		23.65	2.4129
																													23.65	2.0456	23.65	2.167		23.6667	2.4149
																													23.6667	2.0459	23.6667	2.1698		23.6833	2.4132
																													23.6834	2.0465	23.6833	2.1647		23.7	2.4102
																													23.7	2.045	23.7	2.1655		23.7167	2.4143
																													23.7167	2.0464	23.7167	2.1667		23.7333	2.4113
																													23.7334	2.0467	23.7333	2.1652		23.75	2.4153
																													23.75	2.0461	23.75	2.1662		23.7667	2.417
																													23.7667	2.0486	23.7667	2.1647		23.7833	2.4177
																													23.7834	2.048	23.7833	2.1672		23.8	2.4169
																													23.8	2.047	23.8	2.1656		23.8167	2.4118
																													23.8167	2.0472	23.8167	2.1659		23.8333	2.406
																													23.8334	2.0482	23.8333	2.1649		23.85	2.4046
																													23.85	2.0476	23.85	2.1667		23.8667	2.4088
																													23.8667	2.0484	23.8667	2.1639		23.8833	2.4031
																													23.8834	2.0489	23.8833	2.1619		23.9	2.4026
																													23.9	2.0487	23.9	2.1661		23.9167	2.4025
																													23.9167	2.0476	23.9167	2.1659		23.9333	2.4054
																													23.9334	2.0464	23.9333	2.1662		23.95	2.4008
																													23.95	2.0464	23.95	2.1627		23.9667	2.4008
																													23.9667	2.0465	23.9667	2.1645		23.9833	2.4028
																													23.9834	2.0468	23.9833	2.1662		24	2.4082
																													24	2.0465	24	2.1647		24.0167	2.4008
																													24.0167	2.0478	24.0167	2.16		24.0333	2.4056
																													24.0334	2.0482	24.0333	2.1653		24.05	2.4037
																													24.05	2.0482	24.05	2.1645		24.0667	2.4065
																													24.0667	2.0472	24.0667	2.1653		24.0833	2.4031
																													24.0834	2.0475	24.0833	2.1604		24.1	2.4115
																													24.1	2.0468	24.1	2.1645		24.1167	2.4045
																													24.1167	2.0476	24.1167	2.159		24.1333	2.4039
																													24.1334	2.0479	24.1333	2.1627		24.15	2.4053
																													24.15	2.048	24.15	2.1621		24.1667	2.4077
																													24.1667	2.0478	24.1667	2.1611		24.1833	2.4063
																													24.1834	2.0489	24.1833	2.1627		24.2	2.409
																													24.2	2.048	24.2	2.161		24.2167	2.4073
																													24.2167	2.0482	24.2167	2.1616		24.2333	2.4098
																													24.2334	2.0495	24.2333	2.1635		24.25	2.4073
																													24.25	2.0487	24.25	2.1616		24.2667	2.4101
																													24.2667	2.0484	24.2667	2.1622		24.2833	2.4127
																													24.2834	2.0475	24.2833	2.1593		24.3	2.4088
																													24.3	2.047	24.3	2.1621		24.3167	2.4118
																													24.3167	2.047	24.3167	2.1644		24.3333	2.4127
																													24.3334	2.0464	24.3333	2.1587		24.35	2.4124
																													24.35	2.0465	24.35	2.1569		24.3667	2.413
																													24.3667	2.0459	24.3667	2.1559		24.3833	2.4141
																													24.3834	2.0461	24.3833	2.159		24.4	2.4135
																													24.4	2.0467	24.4	2.1599		24.4167	2.4183
																													24.4167	2.0445	24.4167	2.1559		24.4333	2.413
																													24.4334	2.0459	24.4333	2.1588		24.45	2.4143
																													24.45	2.0455	24.45	2.156		24.4667	2.4152
																													24.4667	2.0459	24.4667	2.1577		24.4833	2.418
																													24.4834	2.0455	24.4833	2.1569		24.5	2.4119
																													24.5	2.0453	24.5	2.1588		24.5167	2.4152
																													24.5167	2.0476	24.5167	2.1566		24.5333	2.4116
																													24.5334	2.0465	24.5333	2.1579		24.55	2.4082
																													24.55	2.0465	24.55	2.1574		24.5667	2.4079
																													24.5667	2.0468	24.5667	2.1566		24.5833	2.4049
																													24.5834	2.0486	24.5833	2.1597		24.6	2.4036
																													24.6	2.0467	24.6	2.1597		24.6167	2.3986
																													24.6167	2.0478	24.6167	2.1577		24.6333	2.4053
																													24.6334	2.048	24.6333	2.1556		24.65	2.4001
																													24.65	2.0489	24.65	2.1591		24.6667	2.4034
																													24.6667	2.0476	24.6667	2.1542		24.6833	2.4023
																													24.6834	2.0493	24.6833	2.1545		24.7	2.4026
																													24.7	2.0486	24.7	2.1574		24.7167	2.3997
																													24.7167	2.0486	24.7167	2.1562		24.7333	2.3987
																													24.7334	2.0467	24.7333	2.1571		24.75	2.4006
																													24.75	2.0489	24.75	2.1549		24.7667	2.4009
																													24.7667	2.0487	24.7667	2.1569		24.7833	2.4003
																													24.7834	2.0486	24.7833	2.1568		24.8	2.4
																													24.8	2.0486	24.8	2.1557		24.8167	2.4018
																													24.8167	2.0476	24.8167	2.1577		24.8333	2.3998
																													24.8334	2.0482	24.8333	2.1559		24.85	2.3986
																													24.85	2.0484	24.85	2.1559		24.8667	2.3997
																													24.8667	2.0479	24.8667	2.1562		24.8833	2.4042
																													24.8834	2.0498	24.8833	2.1557		24.9	2.4053
																													24.9	2.0468	24.9	2.1568		24.9167	2.4031
																													24.9167	2.0489	24.9167	2.154		24.9333	2.402
																													24.9334	2.0484	24.9333	2.156		24.95	2.4042
																													24.95	2.047	24.95	2.1548		24.9667	2.4081
																													24.9667	2.0475	24.9667	2.1546		24.9833	2.4028
																													24.9834	2.0496	24.9833	2.1534		25	2.4071
																													25	2.0472	25	2.1557		25.0167	2.4036
																													25.0167	2.0476	25.0167	2.1538		25.0333	2.4073
																													25.0334	2.0484	25.0333	2.1538		25.05	2.4046
																													25.05	2.0478	25.05	2.1535		25.0667	2.4104
																													25.0667	2.048	25.0667	2.1521		25.0833	2.4081
																													25.0834	2.0484	25.0833	2.1534		25.1	2.4108
																													25.1	2.0492	25.1	2.1529		25.1167	2.4059
																													25.1167	2.0493	25.1167	2.152		25.1333	2.4112
																													25.1334	2.0496	25.1333	2.1545		25.15	2.4096
																													25.15	2.0478	25.15	2.1517		25.1667	2.4107
																													25.1667	2.0456	25.1667	2.1492		25.1833	2.4143
																													25.1834	2.0458	25.1833	2.1523		25.2	2.4112
																													25.2	2.0444	25.2	2.1515		25.2167	2.4082
																													25.2167	2.0439	25.2167	2.1514		25.2333	2.4124
																													25.2334	2.0439	25.2333	2.1518		25.25	2.413
																													25.25	2.0436	25.25	2.1507		25.2667	2.4139
																													25.2667	2.0419	25.2667	2.1511		25.2833	2.416
																													25.2834	2.0425	25.2833	2.1526		25.3	2.4139
																													25.3	2.0424	25.3	2.1518		25.3167	2.413
																													25.3167	2.0436	25.3167	2.1497		25.3333	2.4124
																													25.3334	2.0419	25.3333	2.1512		25.35	2.4141
																													25.35	2.0414	25.35	2.1531		25.3667	2.4132
																													25.3667	2.0433	25.3667	2.1548		25.3833	2.4143
																													25.3834	2.0424	25.3833	2.1518		25.4	2.4127
																													25.4	2.0431	25.4	2.1523		25.4167	2.4156
																													25.4167	2.0434	25.4167	2.1498		25.4333	2.4116
																													25.4334	2.0433	25.4333	2.1509		25.45	2.4206
																													25.45	2.043	25.45	2.1503		25.4667	2.4174
																													25.4667	2.0433	25.4667	2.1511		25.4833	2.4141
																													25.4834	2.0433	25.4833	2.154		25.5	2.4158
																													25.5	2.0451	25.5	2.1523		25.5167	2.4112
																													25.5167	2.044	25.5167	2.1529		25.5333	2.4107
																													25.5334	2.0447	25.5333	2.1546		25.55	2.4164
																													25.55	2.0456	25.55	2.1518		25.5667	2.4133
																													25.5667	2.0444	25.5667	2.1523		25.5833	2.4152
																													25.5834	2.0461	25.5833	2.1538		25.6	2.4107
																													25.6	2.0455	25.6	2.1525		25.6167	2.4096
																													25.6167	2.0468	25.6167	2.1514		25.6333	2.416
																													25.6334	2.0484	25.6333	2.1506		25.65	2.4116
																													25.65	2.0468	25.65	2.1507		25.6667	2.4132
																													25.6667	2.0484	25.6667	2.15		25.6833	2.4133
																													25.6834	2.0495	25.6833	2.1511		25.7	2.413
																													25.7	2.0482	25.7	2.1528		25.7167	2.4116
																													25.7167	2.0467	25.7167	2.1501		25.7333	2.4132
																													25.7334	2.0478	25.7333	2.1481		25.75	2.4127
																													25.75	2.0478	25.75	2.1483		25.7667	2.4144
																													25.7667	2.0486	25.7667	2.1504		25.7833	2.4139
																													25.7834	2.0493	25.7833	2.1498		25.8	2.4091
																													25.8	2.0468	25.8	2.1492		25.8167	2.4169
																													25.8167	2.0451	25.8167	2.147		25.8333	2.4141
																													25.8334	2.0442	25.8333	2.15		25.85	2.4214
																													25.85	2.0431	25.85	2.149		25.8667	2.4152
																													25.8667	2.0419	25.8667	2.149		25.8833	2.4127
																													25.8834	2.0419	25.8833	2.1498		25.9	2.4167
																													25.9	2.0431	25.9	2.1484		25.9167	2.4175
																													25.9167	2.0424	25.9167	2.1459		25.9333	2.4116
																													25.9334	2.0421	25.9333	2.1463		25.95	2.4135
																													25.95	2.0411	25.95	2.1487		25.9667	2.4143
																													25.9667	2.0413	25.9667	2.1473		25.9833	2.4149
																													25.9834	2.0417	25.9833	2.1487		26	2.4113
																													26	2.0411	26	2.148		26.0167	2.4122
																													26.0167	2.0414	26.0167	2.1473		26.0333	2.4105
																													26.0334	2.0419	26.0333	2.1512		26.05	2.4138
																													26.05	2.0413	26.05	2.1509		26.0667	2.415
																													26.0667	2.043	26.0667	2.1475		26.0833	2.4163
																													26.0834	2.0419	26.0833	2.1467		26.1	2.413
																													26.1	2.0419	26.1	2.15		26.1167	2.4085
																													26.1167	2.0419	26.1167	2.1501		26.1333	2.4138
																													26.1334	2.0436	26.1333	2.1473		26.15	2.4115
																													26.15	2.0433	26.15	2.1466		26.1667	2.4149
																													26.1667	2.0444	26.1667	2.1484		26.1833	2.4155
																													26.1834	2.0439	26.1833	2.15		26.2	2.4133
																													26.2	2.0445	26.2	2.15		26.2167	2.4125
																													26.2167	2.0444	26.2167	2.149		26.2333	2.4156
																													26.2334	2.0447	26.2333	2.1473		26.25	2.4124
																													26.25	2.0451	26.25	2.1473		26.2667	2.4105
																													26.2667	2.0453	26.2667	2.145		26.2833	2.4127
																													26.2834	2.0453	26.2833	2.1495		26.3	2.4091
																													26.3	2.0461	26.3	2.1455		26.3167	2.4079
																													26.3167	2.0461	26.3167	2.147		26.3333	2.4132
																													26.3334	2.0467	26.3333	2.1504		26.35	2.4125
																													26.35	2.0475	26.35	2.1494		26.3667	2.4102
																													26.3667	2.0461	26.3667	2.1466		26.3833	2.4094
																													26.3834	2.048	26.3833	2.1511		26.4	2.4102
																													26.4	2.0468	26.4	2.1449		26.4167	2.4096
																													26.4167	2.0479	26.4167	2.1487		26.4333	2.407
																													26.4334	2.0492	26.4333	2.1486		26.45	2.4104
																													26.45	2.0486	26.45	2.1498		26.4667	2.413
																													26.4667	2.0479	26.4667	2.1464		26.4833	2.411
																													26.4834	2.0484	26.4833	2.1487		26.5	2.4081
																													26.5	2.047	26.5	2.1476		26.5167	2.4096
																													26.5167	2.0468	26.5167	2.1497		26.5333	2.4158
																													26.5334	2.047	26.5333	2.1492		26.55	2.4113
																													26.55	2.0461	26.55	2.1487		26.5667	2.4116
																													26.5667	2.0459	26.5667	2.1481		26.5833	2.4129
																													26.5834	2.0461	26.5833	2.1467		26.6	2.4122
																													26.6	2.0456	26.6	2.1467		26.6167	2.4127
																													26.6167	2.0464	26.6167	2.1467		26.6333	2.4116
																													26.6334	2.0458	26.6333	2.1483		26.65	2.4133
																													26.65	2.048	26.65	2.1473		26.6667	2.4183
																													26.6667	2.0455	26.6667	2.1449		26.6833	2.4094
																													26.6834	2.0461	26.6833	2.1425		26.7	2.4135
																													26.7	2.0461	26.7	2.1447		26.7167	2.4063
																													26.7167	2.0468	26.7167	2.1435		26.7333	2.4036
																													26.7334	2.048	26.7333	2.1438		26.75	2.407
																													26.75	2.0464	26.75	2.1439		26.7667	2.4029
																													26.7667	2.0468	26.7667	2.145		26.7833	2.404
																													26.7834	2.0479	26.7833	2.1452		26.8	2.3989
																													26.8	2.0479	26.8	2.1455		26.8167	2.3998
																													26.8167	2.0484	26.8167	2.1484		26.8333	2.3997
																													26.8334	2.0482	26.8333	2.1452		26.85	2.4006
																													26.85	2.048	26.85	2.1469		26.8667	2.4012
																													26.8667	2.0495	26.8667	2.145		26.8833	2.4014
																													26.8834	2.0475	26.8833	2.1458		26.9	2.4017
																													26.9	2.047	26.9	2.1458		26.9167	2.4006
																													26.9167	2.0475	26.9167	2.147		26.9333	2.4026
																													26.9334	2.0475	26.9333	2.1466		26.95	2.4042
																													26.95	2.0479	26.95	2.1475		26.9667	2.4046
																													26.9667	2.0461	26.9667	2.147		26.9833	2.3995
																													26.9834	2.047	26.9833	2.1461		27	2.4034
																													27	2.0461	27	2.1504		27.0167	2.4036
																													27.0167	2.048	27.0167	2.1497		27.0333	2.4043
																													27.0334	2.0475	27.0333	2.1447		27.05	2.406
																													27.05	2.0459	27.05	2.1476		27.0667	2.4112
																													27.0667	2.0476	27.0667	2.1503		27.0833	2.4079
																													27.0834	2.0482	27.0833	2.1521		27.1	2.406
																													27.1	2.0486	27.1	2.1481		27.1167	2.4121
																													27.1167	2.0468	27.1167	2.1492		27.1333	2.4079
																													27.1334	2.0475	27.1333	2.1472		27.15	2.4076
																													27.15	2.0472	27.15	2.1478		27.1667	2.407
																													27.1667	2.0492	27.1667	2.1461		27.1833	2.4063
																													27.1834	2.0486	27.1833	2.148		27.2	2.4105
																													27.2	2.0475	27.2	2.1514		27.2167	2.4107
																													27.2167	2.0482	27.2167	2.1503		27.2333	2.4122
																													27.2334	2.0472	27.2333	2.1517		27.25	2.4085
																													27.25	2.045	27.25	2.1494		27.2667	2.4132
																													27.2667	2.0445	27.2667	2.1521		27.2833	2.413
																													27.2834	2.0431	27.2833	2.1514		27.3	2.417
																													27.3	2.0431	27.3	2.1506		27.3167	2.4108
																													27.3167	2.0421	27.3167	2.1503		27.3333	2.4132
																													27.3334	2.0428	27.3333	2.1526		27.35	2.4125
																													27.35	2.041	27.35	2.1514		27.3667	2.4136
																													27.3667	2.0428	27.3667	2.15		27.3835	2.4183
																													27.3834	2.0421	27.3833	2.1506		27.4	2.4144
																													27.4	2.0419	27.4	2.1515		27.4167	2.4121
																													27.4167	2.0425	27.4167	2.1514		27.4333	2.4087
																													27.4334	2.0424	27.4333	2.152		27.45	2.4113
																													27.45	2.0416	27.45	2.1501		27.4667	2.4094
																													27.4667	2.0414	27.4667	2.1478		27.4833	2.4065
																													27.4834	2.0428	27.4833	2.1531		27.5	2.4104
																													27.5	2.0419	27.5	2.1523		27.5167	2.4076
																													27.5167	2.0439	27.5167	2.152		27.5333	2.4102
																													27.5334	2.0445	27.5333	2.1498		27.55	2.4108
																													27.55	2.0437	27.55	2.1528		27.5667	2.4034
																													27.5667	2.0437	27.5667	2.1503		27.5833	2.4084
																													27.5834	2.043	27.5833	2.1514		27.6	2.4062
																													27.6	2.0444	27.6	2.1538		27.6167	2.407
																													27.6167	2.0451	27.6167	2.1518		27.6333	2.4105
																													27.6334	2.0455	27.6333	2.1518		27.65	2.4138
																													27.65	2.0451	27.65	2.1521		27.6667	2.4149
																													27.6667	2.0459	27.6667	2.1509		27.6833	2.4098
																													27.6834	2.0456	27.6833	2.1535		27.7	2.4068
																													27.7	2.0464	27.7	2.1534		27.7167	2.4132
																													27.7167	2.0472	27.7167	2.1521		27.7333	2.4115
																													27.7334	2.047	27.7333	2.1531		27.75	2.4091
																													27.75	2.0487	27.75	2.15		27.7667	2.4104
																													27.7667	2.0479	27.7667	2.147		27.7833	2.4115
																													27.7834	2.0478	27.7833	2.152		27.8	2.4132
																													27.8	2.0468	27.8	2.1511		27.8167	2.413
																													27.8167	2.0487	27.8167	2.1506		27.8333	2.4178
																													27.8334	2.048	27.8333	2.1507		27.85	2.4147
																													27.85	2.0461	27.85	2.1518		27.8667	2.4144
																													27.8667	2.0448	27.8667	2.1525		27.8833	2.4127
																													27.8834	2.045	27.8833	2.1529		27.9	2.4101
																													27.9	2.0451	27.9	2.1506		27.9167	2.4102
																													27.9167	2.043	27.9167	2.1501		27.9333	2.4108
																													27.9334	2.0431	27.9333	2.1528		27.95	2.4045
																													27.95	2.0434	27.95	2.1515		27.9667	2.4048
																													27.9667	2.043	27.9667	2.1531		27.9833	2.4017
																													27.9834	2.0421	27.9833	2.1509		28	2.3984
																													28	2.0421	28	2.1538		28.0167	2.4032
																													28.0167	2.043	28.0167	2.1546		28.0333	2.3991
																													28.0334	2.0428	28.0333	2.1543		28.05	2.398
																													28.05	2.044	28.05	2.1518		28.0667	2.4025
																													28.0667	2.043	28.0667	2.1498		28.0833	2.4025
																													28.0834	2.0442	28.0833	2.1525		28.1	2.402
																													28.1	2.0439	28.1	2.1554		28.1167	2.3974
																													28.1167	2.044	28.1167	2.1523		28.1333	2.3972
																													28.1334	2.0444	28.1333	2.1521		28.15	2.402
																													28.15	2.0445	28.15	2.1534		28.1667	2.397
																													28.1667	2.0447	28.1667	2.1511		28.1833	2.3987
																													28.1834	2.045	28.1833	2.1535		28.2	2.3966
																													28.2	2.0464	28.2	2.1507		28.2167	2.402
																													28.2167	2.0445	28.2167	2.1504		28.2333	2.4018
																													28.2334	2.0447	28.2333	2.1515		28.25	2.3998
																													28.25	2.0464	28.25	2.1554		28.2667	2.4008
																													28.2667	2.0468	28.2667	2.1523		28.2833	2.4031
																													28.2834	2.0456	28.2833	2.1523		28.3	2.4026
																													28.3	2.0476	28.3	2.1501		28.3167	2.4028
																													28.3167	2.0479	28.3167	2.1556		28.3333	2.3995
																													28.3334	2.0472	28.3333	2.1518		28.35	2.4015
																													28.35	2.048	28.35	2.1542		28.3667	2.3995
																													28.3667	2.0495	28.3667	2.1531		28.3833	2.4
																													28.3834	2.0487	28.3833	2.1528		28.4	2.4015
																													28.4	2.0475	28.4	2.1514		28.4167	2.4009
																													28.4167	2.0456	28.4167	2.1538		28.4333	2.4012
																													28.4334	2.0467	28.4333	2.1514		28.45	2.4025
																													28.45	2.0475	28.45	2.1531		28.4667	2.4034
																													28.4667	2.0453	28.4667	2.1542		28.4833	2.4057
																													28.4834	2.0455	28.4833	2.1517		28.5	2.3991
																													28.5	2.0455	28.5	2.1549		28.5167	2.4032
																													28.5167	2.0453	28.5167	2.1523		28.5333	2.4082
																													28.5334	2.0459	28.5333	2.1497		28.55	2.4071
																													28.55	2.0455	28.55	2.1529		28.5667	2.4036
																													28.5667	2.0459	28.5667	2.1532		28.5833	2.4057
																													28.5834	2.0458	28.5833	2.1542		28.6	2.4063
																													28.6	2.0464	28.6	2.1504		28.6167	2.406
																													28.6167	2.0472	28.6167	2.152		28.6333	2.4068
																													28.6334	2.0461	28.6333	2.1543		28.65	2.406
																													28.65	2.0476	28.65	2.1511		28.6667	2.4053
																													28.6667	2.0472	28.6667	2.1532		28.6833	2.4053
																													28.6834	2.0475	28.6833	2.1534		28.7	2.4082
																													28.7	2.0465	28.7	2.1528		28.7167	2.4056
																													28.7167	2.0478	28.7167	2.1534		28.7333	2.4017
																													28.7334	2.048	28.7333	2.152		28.75	2.4045
																													28.75	2.0478	28.75	2.1538		28.7667	2.4084
																													28.7667	2.0484	28.7667	2.1548		28.7833	2.4046
																													28.7834	2.0498	28.7833	2.1512		28.8	2.4076
																													28.8	2.0495	28.8	2.1523		28.8167	2.4102
																													28.8167	2.0475	28.8167	2.1529		28.8333	2.406
																													28.8334	2.0459	28.8333	2.152		28.85	2.4054
																													28.85	2.044	28.85	2.1542		28.8667	2.413
																													28.8667	2.0439	28.8667	2.1521		28.8833	2.4068
																													28.8834	2.0444	28.8833	2.1534		28.9	2.4076
																													28.9	2.0425	28.9	2.1563		28.9167	2.4057
																													28.9167	2.0424	28.9167	2.1521		28.9333	2.4062
																													28.9334	2.0431	28.9333	2.156		28.95	2.4093
																													28.95	2.0439	28.95	2.1523		28.9667	2.4032
																													28.9667	2.0445	28.9667	2.1545		28.9833	2.4059
																													28.9834	2.0417	28.9833	2.1517		29	2.4084
																													29	2.0425	29	2.1532		29.0167	2.4077
																													29.0167	2.0421	29.0167	2.1525		29.0333	2.4093
																													29.0334	2.043	29.0333	2.1512		29.05	2.4065
																													29.05	2.0425	29.05	2.1525		29.0667	2.407
																													29.0667	2.0447	29.0667	2.154		29.0833	2.4042
																													29.0834	2.0436	29.0833	2.1497		29.1	2.4105
																													29.1	2.0445	29.1	2.1501		29.1167	2.4101
																													29.1167	2.044	29.1167	2.1517		29.1333	2.4067
																													29.1334	2.0434	29.1333	2.1504		29.15	2.4059
																													29.15	2.045	29.15	2.1507		29.1667	2.4062
																													29.1667	2.0451	29.1667	2.1509		29.1833	2.4094
																													29.1834	2.0461	29.1833	2.1514		29.2	2.4073
																													29.2	2.0464	29.2	2.1494		29.2167	2.4088
																													29.2167	2.0461	29.2167	2.1526		29.2333	2.4094
																													29.2334	2.0455	29.2333	2.1503		29.25	2.4115
																													29.25	2.0461	29.25	2.15		29.2667	2.4071
																													29.2667	2.0465	29.2667	2.1507		29.2833	2.4098
																													29.2834	2.0482	29.2833	2.1486		29.3	2.4068
																													29.3	2.0467	29.3	2.1469		29.3167	2.4076
																													29.3167	2.0478	29.3167	2.1486		29.3333	2.4062
																													29.3334	2.0484	29.3333	2.1486		29.35	2.4084
																													29.35	2.0487	29.35	2.1472		29.3667	2.4074
																													29.3667	2.0484	29.3667	2.1463		29.3833	2.4122
																													29.3834	2.0479	29.3833	2.1492		29.4	2.4087
																													29.4	2.0486	29.4	2.1452		29.4167	2.4107
																													29.4167	2.0475	29.4167	2.1484		29.4333	2.4138
																													29.4334	2.0461	29.4333	2.1492		29.45	2.4156
																													29.45	2.0461	29.45	2.1492		29.4667	2.4088
																													29.4667	2.0456	29.4667	2.1466		29.4833	2.4136
																													29.4834	2.0447	29.4833	2.1473		29.5	2.4116
																													29.5	2.0448	29.5	2.1447		29.5167	2.4088
																													29.5167	2.044	29.5167	2.1463		29.5333	2.406
																													29.5334	2.045	29.5333	2.1472		29.55	2.4113
																													29.55	2.0445	29.55	2.1466		29.5667	2.4096
																													29.5667	2.044	29.5667	2.1476		29.5833	2.4084
																													29.5834	2.0456	29.5833	2.1444		29.6	2.4101
																													29.6	2.044	29.6	2.1466		29.6167	2.4096
																													29.6167	2.0445	29.6167	2.1472		29.6333	2.4088
																													29.6334	2.0461	29.6333	2.148		29.65	2.4098
																													29.65	2.0442	29.65	2.1438		29.6667	2.4144
																													29.6667	2.0453	29.6667	2.1445		29.6833	2.4115
																													29.6834	2.0455	29.6833	2.1428		29.7	2.4101
																													29.7	2.0455	29.7	2.1453		29.7167	2.4081
																													29.7167	2.0478	29.7167	2.1416		29.7333	2.4102
																													29.7334	2.0459	29.7333	2.1459		29.75	2.4079
																													29.75	2.0458	29.75	2.1428		29.7667	2.4094
																													29.7667	2.0456	29.7667	2.1439		29.7833	2.4113
																													29.7834	2.0461	29.7833	2.1419		29.8	2.4087
																													29.8	2.0487	29.8	2.1419		29.8167	2.411
																													29.8167	2.0478	29.8167	2.1447		29.8333	2.4093
																													29.8334	2.0484	29.8333	2.1422		29.85	2.4079
																													29.85	2.0476	29.85	2.143		29.8667	2.4077
																													29.8667	2.048	29.8667	2.1433		29.8833	2.4096
																													29.8834	2.0492	29.8833	2.1408		29.9	2.4084
																													29.9	2.049	29.9	2.1416		29.9167	2.4133
																													29.9167	2.0501	29.9167	2.1439		29.9333	2.4108
																													29.9334	2.0479	29.9333	2.1418		29.95	2.4115
																													29.95	2.0478	29.95	2.143		29.9667	2.4118
																													29.9667	2.0461	29.9667	2.1422		29.9833	2.4129
																													29.9834	2.0461	29.9833	2.1427		30	2.4085
																													30	2.0451	30	2.1445		30.0167	2.4104
																													30.0167	2.0467	30.0167	2.1419		30.0333	2.4084
																													30.0334	2.0453	30.0333	2.1458		30.05	2.4119
																													30.05	2.045	30.05	2.1404		30.0667	2.4071
																													30.0667	2.0445	30.0667	2.1399		30.0833	2.4125
																													30.0834	2.0458	30.0833	2.1407		30.1	2.407
																													30.1	2.0456	30.1	2.1414		30.1167	2.4088
																													30.1167	2.0456	30.1167	2.1424		30.1333	2.4082
																													30.1334	2.0458	30.1333	2.1387		30.15	2.4112
																													30.15	2.0455	30.15	2.1428		30.1667	2.4091
																													30.1667	2.0455	30.1667	2.1413		30.1833	2.411
																													30.1834	2.0461	30.1833	2.1391		30.2	2.4073
																													30.2	2.0455	30.2	2.1394		30.2167	2.4118
																													30.2167	2.0475	30.2167	2.1425		30.2333	2.4077
																													30.2334	2.0464	30.2333	2.1425		30.25	2.409
																													30.25	2.0464	30.25	2.1401		30.2667	2.4133
																													30.2667	2.048	30.2667	2.1404		30.2833	2.4113
																													30.2834	2.0476	30.2833	2.1411		30.3	2.4071
																													30.3	2.0486	30.3	2.1366		30.3167	2.4108
																													30.3167	2.048	30.3167	2.1399		30.3333	2.4067
																													30.3334	2.0482	30.3333	2.1413		30.35	2.415
																													30.35	2.049	30.35	2.1408		30.3667	2.4088
																													30.3667	2.0486	30.3667	2.1413		30.3833	2.407
																													30.3834	2.0495	30.3833	2.1418		30.4	2.4081
																													30.4	2.0493	30.4	2.1402		30.4167	2.4085
																													30.4167	2.048	30.4167	2.1407		30.4333	2.4084
																													30.4334	2.049	30.4333	2.1399		30.45	2.4125
																													30.45	2.0487	30.45	2.1383		30.4667	2.409
																													30.4667	2.0476	30.4667	2.1388		30.4833	2.4113
																													30.4834	2.0482	30.4833	2.1382		30.5	2.406
																													30.5	2.0479	30.5	2.1404		30.5167	2.4062
																													30.5167	2.0482	30.5167	2.1394		30.5333	2.4085
																													30.5334	2.0493	30.5333	2.139		30.55	2.4071
																													30.55	2.0486	30.55	2.137		30.5667	2.4074
																													30.5667	2.0472	30.5667	2.1399		30.5833	2.4096
																													30.5834	2.0484	30.5833	2.1388		30.6	2.4119
																													30.6	2.0492	30.6	2.1377		30.6167	2.4108
																													30.6167	2.0493	30.6167	2.1348		30.6333	2.4053
																													30.6334	2.0492	30.6333	2.1346		30.65	2.4074
																													30.65	2.0486	30.65	2.1388		30.6667	2.4094
																													30.6667	2.0478	30.6667	2.136		30.6833	2.407
																													30.6834	2.0465	30.6833	2.1373		30.7	2.4067
																													30.7	2.0458	30.7	2.1382		30.7167	2.4104
																													30.7167	2.0458	30.7167	2.1385		30.7333	2.409
																													30.7334	2.0467	30.7333	2.1366		30.75	2.4079
																													30.75	2.0464	30.75	2.1371		30.7667	2.4088
																													30.7667	2.0461	30.7667	2.139		30.7833	2.409
																													30.7834	2.047	30.7833	2.1377		30.8	2.409
																													30.8	2.0451	30.8	2.1407		30.8167	2.4091
																													30.8167	2.0461	30.8167	2.1391		30.8333	2.4091
																													30.8334	2.0451	30.8333	2.1388		30.85	2.4076
																													30.85	2.0465	30.85	2.1399		30.8667	2.4082
																													30.8667	2.0472	30.8667	2.139		30.8833	2.4071
																													30.8834	2.0455	30.8833	2.1376		30.9	2.4074
																													30.9	2.0475	30.9	2.1376		30.9167	2.406
																													30.9167	2.0464	30.9167	2.1363		30.9333	2.406
																													30.9334	2.0448	30.9333	2.1371		30.95	2.4081
																													30.95	2.0465	30.95	2.1382		30.9667	2.4096
																													30.9667	2.0479	30.9667	2.1362		30.9833	2.4079
																													30.9834	2.0492	30.9833	2.1404		31	2.4079
																													31	2.0486	31	2.1368		31.0167	2.4034
																													31.0167	2.048	31.0167	2.1359		31.0333	2.4059
																													31.0334	2.0482	31.0333	2.1376		31.05	2.4073
																													31.05	2.0482	31.05	2.138		31.0667	2.4087
																													31.0667	2.0498	31.0667	2.1374		31.0833	2.4056
																													31.0834	2.0476	31.0833	2.1391		31.1	2.4065
																													31.1	2.0486	31.1	2.1374		31.1167	2.409
																													31.1167	2.0475	31.1167	2.137		31.1333	2.4067
																													31.1334	2.0479	31.1333	2.1383		31.15	2.4062
																													31.15	2.047	31.15	2.1383		31.1667	2.4065
																													31.1667	2.0472	31.1667	2.1391		31.1833	2.4068
																													31.1834	2.0468	31.1833	2.1373		31.2	2.4037
																													31.2	2.0464	31.2	2.138		31.2167	2.4113
																													31.2167	2.0478	31.2167	2.1371		31.2333	2.4071
																													31.2334	2.0475	31.2333	2.1385		31.25	2.4104
																													31.25	2.0478	31.25	2.137		31.2667	2.4107
																													31.2667	2.0476	31.2667	2.1354		31.2833	2.409
																													31.2834	2.0476	31.2833	2.1352		31.3	2.4081
																													31.3	2.0489	31.3	2.1349		31.3167	2.4102
																													31.3167	2.0472	31.3167	2.1401		31.3333	2.4071
																													31.3334	2.0472	31.3333	2.1363		31.35	2.4074
																													31.35	2.0476	31.35	2.1379		31.3667	2.4082
																													31.3667	2.049	31.3667	2.1376		31.3833	2.4093
																													31.3834	2.0486	31.3833	2.141		31.4	2.4063
																													31.4	2.0475	31.4	2.141		31.4167	2.4076
																													31.4167	2.0479	31.4167	2.1366		31.4333	2.4088
																													31.4334	2.0478	31.4333	2.1363		31.45	2.4079
																													31.45	2.048	31.45	2.1349		31.4667	2.4043
																													31.4667	2.0467	31.4667	2.1379		31.4833	2.4046
																													31.4834	2.0468	31.4833	2.1343		31.5	2.4048
																													31.5	2.0468	31.5	2.1387		31.5167	2.4042
																													31.5167	2.0459	31.5167	2.1365		31.5333	2.4088
																													31.5334	2.047	31.5333	2.1383		31.55	2.4077
																													31.55	2.0461	31.55	2.1373		31.5667	2.4065
																													31.5667	2.0456	31.5667	2.1391		31.5833	2.404
																													31.5834	2.0456	31.5833	2.1363		31.6	2.4098
																													31.6	2.0461	31.6	2.137		31.6167	2.4042
																													31.6167	2.0467	31.6167	2.1356		31.6333	2.4116
																													31.6334	2.0479	31.6333	2.1396		31.65	2.4081
																													31.65	2.048	31.65	2.1385		31.6667	2.4077
																													31.6667	2.0482	31.6667	2.1365		31.6833	2.4093
																													31.6834	2.048	31.6833	2.1371		31.7	2.4115
																													31.7	2.0487	31.7	2.1368		31.7167	2.4065
																													31.7167	2.0475	31.7167	2.1362		31.7333	2.4074
																													31.7334	2.0486	31.7333	2.1362		31.75	2.4057
																													31.75	2.0476	31.75	2.1391		31.7667	2.4105
																													31.7667	2.0472	31.7667	2.1365		31.7833	2.4076
																													31.7834	2.0467	31.7833	2.1348		31.8	2.4118
																													31.8	2.0456	31.8	2.1366		31.8167	2.4102
																													31.8167	2.0459	31.8167	2.1387		31.8333	2.4122
																													31.8334	2.0461	31.8333	2.1376		31.85	2.4102
																													31.85	2.0456	31.85	2.1366		31.8667	2.4042
																													31.8667	2.0456	31.8667	2.1356		31.8833	2.4067
																													31.8834	2.0455	31.8833	2.1371		31.9	2.406
																													31.9	2.0453	31.9	2.1363		31.9167	2.4087
																													31.9167	2.0459	31.9167	2.1383		31.9333	2.4067
																													31.9334	2.045	31.9333	2.1343		31.95	2.4074
																													31.95	2.0464	31.95	2.1343		31.9667	2.4076
																													31.9667	2.0459	31.9667	2.1354		31.9833	2.4098
																													31.9834	2.0467	31.9833	2.137		32	2.4088
																													32	2.0467	32	2.1348		32.0167	2.4081
																													32.0167	2.0468	32.0167	2.1343		32.0333	2.4073
																													32.0334	2.0475	32.0333	2.1331		32.05	2.411
																													32.05	2.0461	32.05	2.1349		32.0667	2.4087
																													32.0667	2.0472	32.0667	2.1332		32.0833	2.4121
																													32.0834	2.0472	32.0833	2.1325		32.1	2.4081
																													32.1	2.0476	32.1	2.1332		32.1167	2.407
																													32.1167	2.0489	32.1167	2.1342		32.1333	2.406
																													32.1334	2.049	32.1333	2.1321		32.15	2.4065
																													32.15	2.0495	32.15	2.1334		32.1667	2.4091
																													32.1667	2.0486	32.1667	2.1328		32.1833	2.407
																													32.1834	2.0468	32.1833	2.1323		32.2	2.415
																													32.2	2.0458	32.2	2.1365		32.2167	2.4085
																													32.2167	2.0451	32.2167	2.1326		32.2333	2.409
																													32.2334	2.0433	32.2333	2.132		32.25	2.4105
																													32.25	2.043	32.25	2.1346		32.2667	2.4105
																													32.2667	2.0421	32.2667	2.1362		32.2833	2.4108
																													32.2834	2.0416	32.2833	2.1343		32.3	2.4101
																													32.3	2.043	32.3	2.1332		32.3167	2.4085
																													32.3167	2.0419	32.3167	2.1325		32.3333	2.4102
																													32.3334	2.0414	32.3333	2.1339		32.35	2.4102
																													32.35	2.0411	32.35	2.134		32.3667	2.4077
																													32.3667	2.0421	32.3667	2.1326		32.3833	2.4081
																													32.3834	2.0411	32.3833	2.134		32.4	2.4077
																													32.4	2.0411	32.4	2.1359		32.4167	2.4094
																													32.4167	2.0421	32.4167	2.1321		32.4333	2.4068
																													32.4334	2.0436	32.4333	2.1328		32.45	2.409
																													32.45	2.0448	32.45	2.1349		32.4667	2.4065
																													32.4667	2.0421	32.4667	2.1332		32.4833	2.4108
																													32.4834	2.0433	32.4833	2.1365		32.5	2.4074
																													32.5	2.0434	32.5	2.1368		32.5167	2.4084
																													32.5167	2.0445	32.5167	2.1349		32.5333	2.4071
																													32.5334	2.044	32.5333	2.136		32.55	2.4116
																													32.55	2.0453	32.55	2.1359		32.5667	2.4082
																													32.5667	2.0444	32.5667	2.1388		32.5833	2.4108
																													32.5834	2.0455	32.5833	2.1362		32.6	2.4112
																													32.6	2.0465	32.6	2.136		32.6167	2.4082
																													32.6167	2.0456	32.6167	2.1359		32.6333	2.4088
																													32.6334	2.047	32.6333	2.136		32.65	2.4077
																													32.65	2.0461	32.65	2.1382		32.6667	2.4121
																													32.6667	2.0467	32.6667	2.1376		32.6833	2.4077
																													32.6834	2.0478	32.6833	2.1363		32.7	2.4076
																													32.7	2.0493	32.7	2.1359		32.7167	2.4088
																													32.7167	2.0484	32.7167	2.1356		32.7333	2.4071
																													32.7334	2.0486	32.7333	2.1376		32.75	2.4079
																													32.75	2.0489	32.75	2.1385		32.7667	2.4068
																													32.7667	2.049	32.7667	2.1388		32.7833	2.4085
																													32.7834	2.0499	32.7833	2.1379		32.8	2.4068
																													32.8	2.0482	32.8	2.1401		32.8167	2.4065
																													32.8167	2.0475	32.8167	2.138		32.8333	2.4077
																													32.8334	2.0451	32.8333	2.1405		32.85	2.4098
																													32.85	2.0442	32.85	2.1405		32.8667	2.4087
																													32.8667	2.0437	32.8667	2.1402		32.8833	2.4132
																													32.8834	2.0419	32.8833	2.1408		32.9	2.4115
																													32.9	2.0421	32.9	2.1413		32.9167	2.4112
																													32.9167	2.0419	32.9167	2.136		32.9333	2.4081
																													32.9334	2.0424	32.9333	2.1387		32.95	2.4108
																													32.95	2.0424	32.95	2.1387		32.9667	2.4088
																													32.9667	2.043	32.9667	2.1422		32.9833	2.4049
																													32.9834	2.0428	32.9833	2.1413		33	2.4104
																													33	2.043	33	2.1408		33.0167	2.409
																													33.0167	2.0419	33.0167	2.1401		33.0333	2.4082
																													33.0334	2.0419	33.0333	2.1401		33.05	2.4084
																													33.05	2.044	33.05	2.1385		33.0667	2.4149
																													33.0667	2.0437	33.0667	2.1404		33.0833	2.4082
																													33.0834	2.0436	33.0833	2.1424		33.1	2.4122
																													33.1	2.044	33.1	2.1382		33.1167	2.4076
																													33.1167	2.0448	33.1167	2.1428		33.1333	2.411
																													33.1334	2.0433	33.1333	2.141		33.15	2.4091
																													33.15	2.0447	33.15	2.1383		33.1667	2.4049
																													33.1667	2.0451	33.1667	2.1425		33.1833	2.4043
																													33.1834	2.0445	33.1833	2.1397		33.2	2.4003
																													33.2	2.0445	33.2	2.1394		33.2167	2.3991
																													33.2167	2.0465	33.2167	2.139		33.2333	2.4036
																													33.2334	2.047	33.2333	2.1414		33.25	2.397
																													33.25	2.0459	33.25	2.1414		33.2667	2.4028
																													33.2667	2.0499	33.2667	2.1439		33.2833	2.3975
																													33.2834	2.0478	33.2833	2.1425		33.3	2.4001
[truncated: 84,763 more rows]

## Sheet: Figure 3
Figure 3c									Figure 3d									Figure 3e				Figure 3f
	OCP		1.42 V		1.52 V		1.62 V			OCP		1.42 V		1.52 V		1.62 V		Co	PW12-CoFe LDH	CoFe LDH		OCP		1.42 V		1.52 V		1.62 V
Energy (eV)	Normalized XANES (a.u)	Energy (eV)	Normalized XANES (a.u)	Energy (eV)	Normalized XANES (a.u)	Energy (eV)	Normalized XANES (a.u)		Energy (eV)	Normalized XANES (a.u)	Energy (eV)	Normalized XANES (a.u)	Energy (eV)	Normalized XANES (a.u)	Energy (eV)	Normalized XANES (a.u)		Potential (V vs. RHE)	K-edge shift (eV)	K-edge shift (eV)		Interatomic distance (Å)	FT-[k2c(k)] (Å−3)	Interatomic distance (Å)	FT-[k2c(k)] (Å−3)	Interatomic distance (Å)	FT-[k2c(k)] (Å−3)	Interatomic distance (Å)	FT-[k2c(k)] (Å−3)
7700.53	0.00817	7700.53	0.00817	7700.23	0.00272	7698.86	0.00817		7100.06	0.01201	7100.06	0.00961	7100.07	0.0048	7100.06	0.01441		ocp	0	0		0	0.26655	0	0.30275	0	0.17673	0	0.48975
7701.35	0.01089	7701.35	0.01361	7701.05	0.00272	7699.42	0.00545		7101.28	0.01441	7101.28	0.00961	7101.29	0.00961	7101.28	0.01441		1.42V	0.27083	0.21352		0.00729	0.26639	0.00711	0.30379	0.00606	0.1769	0.00664	0.48948
7702.13	0.01361	7702.13	0.01089	7701.83	0.00545	7700.24	0.00817		7102.21	0.01441	7102.21	0.01441	7102.22	0.01201	7102.21	0.01201		1.52V	0.75	0.3195		0.01457	0.26594	0.01422	0.30753	0.01212	0.17741	0.01328	0.48866
7702.93	0.01634	7702.93	0.00817	7702.63	0.00817	7701.02	0.00817		7103.2	0.01201	7103.2	0.00961	7103.21	0.00961	7103.2	0.01441		1.62V	1.33333	0.497		0.02186	0.26518	0.02133	0.31764	0.01817	0.17827	0.01992	0.48728
7703.73	0.01906	7703.73	0.01361	7703.43	0.01361	7701.82	0.00817		7104.13	0.01201	7104.13	0.01201	7104.14	0.0072	7104.13	0.01201						0.02914	0.26412	0.02844	0.32986	0.02423	0.17945	0.02656	0.48537
7704.58	0.01634	7704.58	0.01361	7704.28	0.01089	7702.62	0.01361		7105.06	0.01201	7105.06	0.01441	7105.07	0.00961	7105.06	0.01441		Fe	PW12-CoFe LDH	CoFe LDH		0.03643	0.26277	0.03554	0.32769	0.03029	0.18094	0.0332	0.48291
7705.38	0.01634	7705.38	0.0245	7705.08	0.01361	7703.47	0.01634		7105.99	0.01441	7105.99	0.01681	7106	0.00961	7105.99	0.01441		Potential (V vs. RHE)	K-edge shift (eV)	K-edge shift (eV)		0.04371	0.26112	0.04265	0.3228	0.03635	0.18274	0.03984	0.47992
7706.16	0.02178	7706.16	0.02178	7705.86	0.01634	7704.27	0.01634		7106.8	0.01201	7106.8	0.01441	7106.81	0.00961	7106.8	0.01441		ocp	0	0		0.051	0.25918	0.04976	0.32247	0.0424	0.1848	0.04648	0.47641
7706.98	0.0245	7706.98	0.0245	7706.68	0.01906	7705.05	0.01906		7107.79	0.01201	7107.79	0.01441	7107.8	0.00961	7107.79	0.01681		1.42V	0.01311	0.4334		0.05828	0.25698	0.05687	0.32154	0.04846	0.18714	0.05312	0.47238
7707.71	0.02995	7707.71	0.03267	7707.41	0.02178	7705.87	0.01906		7108.78	0.01201	7108.78	0.01441	7108.79	0.01201	7108.78	0.01441		1.52V	0.03068	0.8664		0.06557	0.2545	0.06398	0.31997	0.05452	0.18971	0.05976	0.46786
7708.56	0.0354	7708.56	0.03267	7708.26	0.0245	7706.6	0.02178		7109.54	0.01441	7109.54	0.01681	7109.54	0.01201	7109.54	0.01441		1.62V	0.0693	1.5167		0.07285	0.25174	0.07109	0.31778	0.06058	0.19249	0.0664	0.46283
7709.36	0.03812	7709.36	0.0354	7709.06	0.02723	7707.45	0.02995		7110.58	0.01921	7110.58	0.01921	7110.59	0.01441	7110.58	0.01921						0.08014	0.24876	0.0782	0.31501	0.06664	0.19545	0.07304	0.45735
7710.16	0.04084	7710.16	0.04901	7709.86	0.02995	7708.25	0.02995		7111.51	0.02161	7111.51	0.02401	7111.52	0.02401	7111.51	0.02401						0.08742	0.2455	0.08531	0.31164	0.07269	0.19859	0.07968	0.45138
7710.96	0.05446	7710.96	0.05718	7710.66	0.04084	7709.05	0.03267		7112.33	0.03842	7112.33	0.04082	7112.33	0.04082	7112.33	0.03842						0.09471	0.24205	0.09241	0.3077	0.07875	0.20184	0.08632	0.44498
7711.76	0.06535	7711.76	0.06535	7711.46	0.04901	7709.85	0.03812		7113.38	0.06244	7113.38	0.06724	7113.38	0.05763	7113.38	0.06003						0.10199	0.23835	0.09952	0.30323	0.08481	0.20521	0.09296	0.43816
7712.56	0.08168	7712.56	0.07624	7712.26	0.06535	7710.65	0.04356		7114.13	0.06244	7114.13	0.06964	7114.14	0.06724	7114.13	0.06724						0.10928	0.23446	0.10663	0.29823	0.09087	0.20867	0.0996	0.43093
7713.31	0.10619	7713.31	0.10619	7713.02	0.08713	7711.45	0.05718		7115.23	0.04803	7115.23	0.05283	7115.24	0.04803	7115.23	0.04803						0.11656	0.23038	0.11374	0.29275	0.09692	0.21219	0.10624	0.42331
7714.12	0.14703	7714.12	0.13886	7713.82	0.11708	7712.2	0.07624		7116.22	0.03842	7116.22	0.04322	7116.23	0.04322	7116.22	0.04082						0.12385	0.22611	0.12085	0.28681	0.10298	0.21574	0.11288	0.41534
7714.97	0.19876	7714.97	0.19604	7714.67	0.1552	7713.01	0.0953		7117.04	0.04322	7117.04	0.04322	7117.04	0.04803	7117.04	0.04563						0.13113	0.22169	0.12796	0.28046	0.10904	0.21931	0.11952	0.40702
7715.72	0.26955	7715.72	0.26955	7715.42	0.2151	7713.86	0.13069		7118.08	0.05763	7118.08	0.05523	7118.09	0.05523	7118.08	0.05523						0.13842	0.21713	0.13507	0.27373	0.1151	0.22287	0.12616	0.39839
7716.55	0.35941	7716.55	0.35668	7716.25	0.27772	7714.61	0.16609		7118.96	0.07204	7118.96	0.07684	7118.96	0.07684	7118.96	0.07684						0.1457	0.21242	0.14218	0.26666	0.12116	0.22641	0.1328	0.38948
7717.32	0.46832	7717.32	0.46559	7717.02	0.3703	7715.44	0.21782		7119.95	0.11527	7119.95	0.12007	7119.95	0.10566	7119.95	0.10566						0.15299	0.2076	0.14928	0.25932	0.12721	0.22989	0.13944	0.38029
7718.18	0.61262	7718.18	0.58267	7717.88	0.47376	7716.21	0.28045		7120.82	0.15369	7120.82	0.16569	7120.83	0.13928	7120.82	0.14168						0.16027	0.20269	0.15639	0.25174	0.13327	0.23331	0.14608	0.37087
7718.93	0.74876	7718.93	0.71609	7718.63	0.59356	7717.06	0.34851		7121.64	0.20652	7121.64	0.22813	7121.64	0.19691	7121.64	0.20172						0.16756	0.1977	0.1635	0.24397	0.13933	0.23665	0.15272	0.36124
7719.78	0.90396	7719.78	0.84678	7719.48	0.71881	7717.82	0.43564		7122.69	0.29297	7122.69	0.31698	7122.69	0.30017	7122.69	0.29537						0.17484	0.19265	0.17061	0.23608	0.14539	0.23988	0.15936	0.35145
7720.56	1.0755	7720.56	0.99926	7720.26	0.85495	7718.67	0.53094		7123.56	0.40823	7123.56	0.40823	7123.57	0.40343	7123.56	0.40103						0.18213	0.18754	0.17772	0.22814	0.15144	0.24299	0.166	0.34152
7721.39	1.23069	7721.39	1.14084	7721.09	1.00198	7719.45	0.63985		7124.56	0.53791	7124.56	0.53551	7124.56	0.53551	7124.56	0.5283						0.18941	0.18242	0.18483	0.2202	0.1575	0.24596	0.17264	0.33145
7722.14	1.36411	7722.14	1.28243	7721.84	1.14356	7720.27	0.75965		7125.49	0.68679	7125.49	0.66998	7125.5	0.66998	7125.49	0.66758						0.1967	0.17727	0.19194	0.21234	0.16356	0.2488	0.17928	0.32133
7722.99	1.47302	7722.99	1.40767	7722.69	1.28243	7721.03	0.88218		7126.43	0.82607	7126.43	0.82367	7126.44	0.82127	7126.43	0.83328						0.20398	0.17214	0.19905	0.20462	0.16962	0.25146	0.18592	0.31115
7723.79	1.56287	7723.79	1.51931	7723.49	1.42129	7721.88	1.02921		7127.37	0.97256	7127.37	0.97736	7127.38	0.96535	7127.37	1.01338						0.21127	0.16703	0.20615	0.19712	0.17568	0.25396	0.19256	0.30096
7724.54	1.6146	7724.54	1.60099	7724.24	1.54381	7722.68	1.17351		7128.36	1.10463	7128.36	1.09022	7128.37	1.10463	7128.36	1.15746						0.21855	0.16197	0.21326	0.18993	0.18173	0.25626	0.1992	0.29081
7725.37	1.63366	7725.37	1.65272	7725.07	1.6255	7723.43	1.32599		7129.24	1.20789	7129.24	1.20549	7129.25	1.21029	7129.24	1.23911						0.22584	0.15696	0.22037	0.1831	0.18779	0.25837	0.20584	0.28072
7726.19	1.60916	7726.19	1.65817	7725.9	1.68812	7724.26	1.47847		7130.23	1.27753	7130.23	1.27993	7130.24	1.28233	7130.23	1.29434						0.23313	0.15201	0.22748	0.17673	0.19385	0.26027	0.21248	0.27073
7726.99	1.56287	7726.99	1.62822	7726.69	1.71262	7725.09	1.60916		7131.16	1.32316	7131.16	1.32556	7131.17	1.33036	7131.16	1.33276						0.24041	0.14716	0.23459	0.17087	0.19991	0.26195	0.21912	0.26088
7727.77	1.49208	7727.77	1.57104	7727.48	1.69901	7725.89	1.71807		7132.03	1.34717	7132.03	1.35437	7132.04	1.35678	7132.03	1.35437						0.2477	0.14242	0.2417	0.1656	0.20596	0.26341	0.22576	0.25122
7728.57	1.41584	7728.57	1.4948	7728.27	1.65545	7726.66	1.79703		7132.96	1.36638	7132.96	1.36878	7132.97	1.37358	7132.96	1.36878						0.25498	0.13779	0.24881	0.16098	0.21202	0.26463	0.2324	0.24177
7729.39	1.3151	7729.39	1.40223	7729.09	1.59827	7727.46	1.84059		7133.84	1.37358	7133.84	1.37358	7133.84	1.37599	7133.84	1.37118						0.26227	0.13327	0.25592	0.15703	0.21808	0.2656	0.23904	0.23259
7730.14	1.23886	7730.14	1.30149	7729.84	1.51931	7728.28	1.84059		7134.82	1.37118	7134.82	1.36398	7134.83	1.36158	7134.82	1.36158						0.26955	0.12891	0.26302	0.15381	0.22414	0.26633	0.24568	0.22372
7730.92	1.16535	7730.92	1.20619	7730.62	1.43218	7729.03	1.81337		7135.81	1.35918	7135.81	1.33997	7135.82	1.33756	7135.81	1.34717						0.27684	0.1247	0.27013	0.15132	0.2302	0.26681	0.25232	0.21519
7731.77	1.10545	7731.77	1.14356	7731.47	1.3396	7729.81	1.75619		7136.68	1.33516	7136.68	1.30875	7136.69	1.31115	7136.68	1.31835						0.28412	0.12064	0.27724	0.14954	0.23625	0.267	0.25896	0.20704
7732.57	1.05916	7732.57	1.09455	7732.27	1.24431	7730.66	1.67723		7137.67	1.30395	7137.67	1.27273	7137.68	1.26792	7137.67	1.28714						0.29141	0.11674	0.28435	0.14846	0.24231	0.26694	0.2656	0.1993
7733.4	1.01559	7733.4	1.05099	7733.1	1.15718	7731.46	1.58465		7138.54	1.26312	7138.54	1.2271	7138.55	1.2295	7138.54	1.24871						0.29869	0.11302	0.29146	0.14801	0.24837	0.2666	0.27224	0.19204
7734.17	0.98292	7734.17	1.01287	7733.87	1.1	7732.28	1.47574		7139.59	1.2247	7139.59	1.18628	7139.59	1.19588	7139.59	1.20549						0.30598	0.10946	0.29857	0.14814	0.25443	0.266	0.27888	0.18526
7734.97	0.95569	7734.97	0.9802	7734.67	1.05099	7733.06	1.37228		7140.46	1.18388	7140.46	1.15506	7140.46	1.15746	7140.46	1.16707						0.31326	0.10608	0.30568	0.14878	0.26048	0.2651	0.28552	0.179
7735.77	0.93391	7735.77	0.95569	7735.47	1.02376	7733.86	1.27426		7141.33	1.13825	7141.33	1.12384	7141.33	1.12624	7141.33	1.13345						0.32055	0.10287	0.31279	0.14983	0.26654	0.26392	0.29216	0.17329
7736.6	0.92847	7736.6	0.91485	7736.3	0.99926	7734.66	1.18985		7142.31	1.10463	7142.31	1.10223	7142.32	1.09743	7142.31	1.10703						0.32783	0.09985	0.31989	0.15121	0.2726	0.26246	0.2988	0.16813
7737.42	0.9203	7737.42	0.89035	7737.12	0.97475	7735.49	1.12723		7143.24	1.06861	7143.24	1.07581	7143.25	1.07581	7143.24	1.08062						0.33512	0.09698	0.327	0.15284	0.27866	0.26072	0.30544	0.16356
7738.2	0.9203	7738.2	0.87946	7737.9	0.95025	7736.31	1.07005		7144.06	1.0422	7144.06	1.0518	7144.06	1.0542	7144.06	1.05901						0.3424	0.09428	0.33411	0.15464	0.28472	0.25868	0.31208	0.15955
7739.02	0.9203	7739.02	0.86856	7738.73	0.93119	7737.09	1.03738		7145.1	1.01578	7145.1	1.02539	7145.11	1.02539	7145.1	1.03019						0.34969	0.09174	0.34122	0.15651	0.29077	0.25635	0.31872	0.1561
7739.81	0.9203	7739.81	0.85223	7739.51	0.9203	7737.91	1.01287		7145.97	0.99417	7145.97	1.01098	7145.98	0.99897	7145.97	1.00858						0.35697	0.08935	0.34833	0.1584	0.29683	0.25373	0.32536	0.1532
7740.6	0.91213	7740.6	0.8495	7740.3	0.90396	7738.7	0.99926		7146.84	0.96775	7146.84	0.99657	7146.85	0.97736	7146.84	0.98937						0.36426	0.08712	0.35544	0.16025	0.30289	0.25083	0.332	0.15082
7741.38	0.90941	7741.38	0.84678	7741.08	0.89851	7739.49	0.98564		7147.77	0.94614	7147.77	0.97015	7147.78	0.96055	7147.77	0.96535						0.37154	0.08502	0.36255	0.16197	0.30895	0.24764	0.33864	0.14893
7742.2	0.89851	7742.2	0.8495	7741.9	0.90124	7740.27	0.97748		7148.82	0.92213	7148.82	0.94854	7148.83	0.93654	7148.82	0.94374						0.37883	0.08306	0.36966	0.16353	0.315	0.24416	0.34528	0.14748
7743	0.89035	7743	0.84134	7742.7	0.90668	7741.09	0.96931		7149.75	0.90292	7149.75	0.92213	7149.76	0.91252	7149.75	0.92693						0.38611	0.08121	0.37676	0.1649	0.32106	0.24039	0.35192	0.14643
7743.78	0.87401	7743.78	0.84134	7743.48	0.91213	7741.89	0.96114		7150.62	0.8813	7150.62	0.89811	7150.63	0.89331	7150.62	0.90772						0.3934	0.07947	0.38387	0.16605	0.32712	0.23635	0.35856	0.14571
7744.6	0.8604	7744.6	0.84134	7744.3	0.91757	7742.67	0.94752		7151.61	0.86209	7151.61	0.8669	7151.61	0.8669	7151.61	0.88851						0.40068	0.07785	0.39098	0.16694	0.33318	0.23204	0.3652	0.1453
7745.45	0.85495	7745.45	0.84134	7745.15	0.92302	7743.49	0.93391		7152.48	0.83808	7152.48	0.84048	7152.49	0.84768	7152.48	0.86209						0.40797	0.07632	0.39809	0.16755	0.33924	0.22744	0.37184	0.14513
7746.18	0.85223	7746.18	0.83045	7745.88	0.92574	7744.35	0.92302		7153.47	0.82367	7153.47	0.81887	7153.47	0.82847	7153.47	0.84048						0.41525	0.0749	0.4052	0.16788	0.34529	0.22256	0.37848	0.14513
7747.03	0.84134	7747.03	0.82772	7746.73	0.92847	7745.07	0.90941		7154.39	0.80206	7154.39	0.80206	7154.4	0.81166	7154.39	0.81647						0.42254	0.07356	0.41231	0.16794	0.35135	0.21744	0.38512	0.14527
7747.73	0.83861	7747.73	0.82772	7747.43	0.91757	7745.92	0.89307		7155.27	0.78765	7155.27	0.78525	7155.27	0.79726	7155.27	0.80206						0.42982	0.0723	0.41942	0.1677	0.35741	0.21205	0.39176	0.14549
7748.61	0.83045	7748.61	0.82228	7748.31	0.91213	7746.62	0.87673		7156.25	0.77564	7156.25	0.76844	7156.26	0.78285	7156.25	0.79005						0.43711	0.07115	0.42653	0.1672	0.36347	0.20641	0.3984	0.14576
7749.38	0.81683	7749.38	0.83045	7749.08	0.89851	7747.5	0.85495		7157.12	0.76604	7157.12	0.75643	7157.13	0.76844	7157.12	0.77804						0.44439	0.07007	0.43363	0.16643	0.36952	0.20052	0.40504	0.14602
7750.01	0.81955	7750.01	0.81955	7749.71	0.88218	7748.27	0.83861		7158.11	0.75643	7158.11	0.75163	7158.12	0.76364	7158.11	0.77564						0.45168	0.06908	0.44074	0.16543	0.37558	0.1944	0.41168	0.14625
									7158.99	0.75403	7158.99	0.74683	7158.99	0.75883	7158.99	0.76844						0.45897	0.06818	0.44785	0.16422	0.38164	0.18805	0.41832	0.14642
									7159.97	0.75403	7159.97	0.74683	7159.98	0.75643	7159.97	0.76844						0.46625	0.06738	0.45496	0.16284	0.3877	0.18147	0.42496	0.1465
									7160.9	0.75643	7160.9	0.75403	7160.91	0.76364	7160.9	0.77084						0.47354	0.06669	0.46207	0.16131	0.39376	0.1747	0.4316	0.14648
									7161.95	0.76604	7161.95	0.75883	7161.96	0.76604	7161.95	0.78285						0.48082	0.06609	0.46918	0.15969	0.39981	0.16773	0.43824	0.14631
									7162.77	0.78045	7162.77	0.77324	7162.77	0.78045	7162.77	0.79005						0.48811	0.06561	0.47629	0.15802	0.40587	0.16058	0.44488	0.146
									7163.52	0.79726	7163.52	0.78525	7163.53	0.79726	7163.52	0.80446						0.49539	0.06525	0.4834	0.15635	0.41193	0.15328	0.45152	0.14556
									7164.63	0.81407	7164.63	0.80206	7164.63	0.81407	7164.63	0.82367						0.50268	0.06502	0.4905	0.15475	0.41799	0.14581	0.45816	0.14496
									7165.44	0.82847	7165.44	0.81647	7165.45	0.83568	7165.44	0.84768						0.50996	0.06491	0.49761	0.15328	0.42404	0.13823	0.4648	0.1442
									7166.37	0.85009	7166.37	0.83808	7166.38	0.85489	7166.37	0.85969						0.51725	0.06496	0.50472	0.15198	0.4301	0.13058	0.47144	0.1433
									7167.3	0.8693	7167.3	0.85969	7167.31	0.8717	7167.3	0.8789						0.52453	0.06518	0.51183	0.15094	0.43616	0.12284	0.47808	0.14223
									7168.23	0.8837	7168.23	0.8765	7168.24	0.89331	7168.23	0.89331						0.53182	0.06554	0.51894	0.1502	0.44222	0.11509	0.48472	0.14102
									7169.28	0.90051	7169.28	0.89571	7169.29	0.91252	7169.28	0.91012						0.5391	0.06608	0.52605	0.14983	0.44828	0.10737	0.49136	0.1397
									7170.15	0.91492	7170.15	0.91492	7170.16	0.92453	7170.15	0.91973						0.54639	0.0668	0.53316	0.14988	0.45433	0.09975	0.498	0.13825
									7171.09	0.93413	7171.09	0.92933	7171.09	0.93173	7171.09	0.93894						0.55367	0.0677	0.54027	0.1504	0.46039	0.09229	0.50464	0.13668
									7171.96	0.94614	7171.96	0.94614	7171.97	0.94614	7171.96	0.94854						0.56096	0.06882	0.54737	0.15144	0.46645	0.08513	0.51128	0.13505
									7173.12	0.96055	7173.12	0.95575	7173.13	0.95575	7173.12	0.95815						0.56824	0.07014	0.55448	0.153	0.47251	0.07839	0.51792	0.13333
									7173.82	0.96535	7173.82	0.96535	7173.83	0.96535	7173.82	0.96535						0.57553	0.0717	0.56159	0.15514	0.47856	0.07226	0.52456	0.13158
									7174.75	0.97496	7174.75	0.97496	7174.76	0.97256	7174.75	0.97496						0.58281	0.0735	0.5687	0.15784	0.48462	0.06698	0.5312	0.12979
									7175.62	0.98216	7175.62	0.98216	7175.63	0.97736	7175.62	0.98456						0.5901	0.07554	0.57581	0.1611	0.49068	0.06285	0.53784	0.128
									7176.61	0.98937	7176.61	0.98456	7176.62	0.98216	7176.61	0.98937						0.59738	0.07785	0.58292	0.1649	0.49674	0.06014	0.54448	0.12625
									7177.48	0.98937	7177.48	0.98696	7177.49	0.98937	7177.48	0.99417						0.60467	0.08044	0.59003	0.16926	0.5028	0.05913	0.55112	0.12455
									7178.41	0.99657	7178.41	0.98696	7178.42	0.99417	7178.41	0.99417						0.61195	0.08334	0.59714	0.17412	0.50885	0.05994	0.55776	0.12292
									7179.4	0.99417	7179.4	0.98456	7179.41	0.99177	7179.4	0.99657						0.61924	0.08655	0.60425	0.17946	0.51491	0.06257	0.5644	0.1214
									7180.06	0.99177	7180.06	0.98937	7180.07	0.98696	7180.06	0.99417						0.62652	0.09011	0.61135	0.18526	0.52097	0.06682	0.57104	0.12003
																						0.63381	0.09403	0.61846	0.19147	0.52703	0.07245	0.57768	0.11881
																						0.64109	0.09832	0.62557	0.19806	0.53308	0.07918	0.58432	0.1178
																						0.64838	0.10301	0.63268	0.20501	0.53914	0.08678	0.59096	0.117
																						0.65566	0.1081	0.63979	0.21229	0.5452	0.09507	0.5976	0.11645
																						0.66295	0.11365	0.6469	0.21988	0.55126	0.10385	0.60424	0.11616
																						0.67024	0.11963	0.65401	0.22773	0.55732	0.11305	0.61088	0.11619
																						0.67752	0.12608	0.66112	0.23585	0.56337	0.12255	0.61752	0.11652
																						0.68481	0.13302	0.66822	0.24421	0.56943	0.1323	0.62416	0.11717
																						0.69209	0.14046	0.67533	0.25278	0.57549	0.14225	0.6308	0.11819
																						0.69938	0.1484	0.68244	0.26158	0.58155	0.15234	0.63744	0.11955
																						0.70666	0.15686	0.68955	0.27057	0.5876	0.16254	0.64408	0.12129
																						0.71395	0.16584	0.69666	0.27976	0.59366	0.17282	0.65072	0.12339
																						0.72123	0.17535	0.70377	0.28913	0.59972	0.18317	0.65736	0.12588
																						0.72852	0.18539	0.71088	0.29868	0.60578	0.19356	0.664	0.12875
																						0.7358	0.19596	0.71799	0.30842	0.61184	0.20396	0.67064	0.13201
																						0.74309	0.20706	0.72509	0.3183	0.61789	0.21439	0.67728	0.13564
																						0.75037	0.21871	0.7322	0.32839	0.62395	0.2248	0.68392	0.13965
																						0.75766	0.23087	0.73931	0.33862	0.63001	0.2352	0.69056	0.14407
																						0.76494	0.24356	0.74642	0.34902	0.63607	0.24557	0.6972	0.14887
																						0.77223	0.25675	0.75353	0.35958	0.64212	0.25592	0.70384	0.15404
																						0.77951	0.27046	0.76064	0.37028	0.64818	0.26622	0.71048	0.1596
																						0.7868	0.28466	0.76775	0.38114	0.65424	0.27647	0.71712	0.16555
																						0.79408	0.29932	0.77486	0.39213	0.6603	0.28666	0.72376	0.17188
																						0.80137	0.31445	0.78196	0.40325	0.66636	0.2968	0.7304	0.17861
																						0.80865	0.33002	0.78907	0.4145	0.67241	0.30687	0.73704	0.18571
																						0.81594	0.34603	0.79618	0.42586	0.67847	0.31687	0.74368	0.19319
																						0.82322	0.36246	0.80329	0.43731	0.68453	0.32681	0.75032	0.20108
																						0.83051	0.37926	0.8104	0.44886	0.69059	0.33666	0.75696	0.20932
																						0.83779	0.39644	0.81751	0.46046	0.69664	0.34643	0.7636	0.21795
																						0.84508	0.41395	0.82462	0.47213	0.7027	0.35612	0.77024	0.22694
																						0.85236	0.43179	0.83173	0.48383	0.70876	0.36573	0.77688	0.23631
																						0.85965	0.44991	0.83883	0.49557	0.71482	0.37525	0.78352	0.24604
																						0.86693	0.46831	0.84594	0.5073	0.72088	0.38469	0.79016	0.25612
																						0.87422	0.48695	0.85305	0.51902	0.72693	0.39404	0.7968	0.26654
																						0.8815	0.50578	0.86016	0.5307	0.73299	0.40332	0.80344	0.27729
																						0.88879	0.52482	0.86727	0.54233	0.73905	0.41252	0.81008	0.28837
																						0.89608	0.544	0.87438	0.55388	0.74511	0.42161	0.81672	0.29973
																						0.90336	0.5633	0.88149	0.56535	0.75116	0.43065	0.82336	0.31139
																						0.91065	0.5827	0.8886	0.57673	0.75722	0.43961	0.83	0.32333
																						0.91793	0.60217	0.8957	0.58796	0.76328	0.44848	0.83664	0.33551
																						0.92522	0.62166	0.90281	0.59907	0.76934	0.45728	0.84328	0.34792
																						0.9325	0.64117	0.90992	0.61003	0.7754	0.46602	0.84992	0.36053
																						0.93979	0.66065	0.91703	0.62082	0.78145	0.47469	0.85656	0.37334
																						0.94707	0.68008	0.92414	0.63145	0.78751	0.4833	0.8632	0.38631
																						0.95436	0.69942	0.93125	0.64189	0.79357	0.49186	0.86984	0.39942
																						0.96164	0.71866	0.93836	0.65215	0.79963	0.50036	0.87648	0.41265
																						0.96893	0.73776	0.94547	0.66222	0.80568	0.50881	0.88312	0.42596
																						0.97621	0.75671	0.95257	0.6721	0.81174	0.51722	0.88976	0.43933
																						0.9835	0.77546	0.95968	0.6818	0.8178	0.52561	0.8964	0.45273
																						0.99078	0.79401	0.96679	0.69133	0.82386	0.53395	0.90304	0.46616
																						0.99807	0.81232	0.9739	0.70067	0.82992	0.54228	0.90968	0.47955
																						1.00535	0.8304	0.98101	0.70986	0.83597	0.55058	0.91632	0.49289
																						1.01264	0.8482	0.98812	0.71891	0.84203	0.55887	0.92296	0.50617
																						1.01992	0.86572	0.99523	0.72784	0.84809	0.56716	0.9296	0.51935
																						1.02721	0.88293	1.00234	0.73667	0.85415	0.57546	0.93624	0.53239
																						1.03449	0.89983	1.00944	0.74542	0.8602	0.58375	0.94288	0.54529
																						1.04178	0.91641	1.01655	0.7541	0.86626	0.59206	0.94952	0.55802
																						1.04906	0.93266	1.02366	0.76278	0.87232	0.6004	0.95616	0.57053
																						1.05635	0.94858	1.03077	0.77146	0.87838	0.60876	0.9628	0.58284
																						1.06363	0.96415	1.03788	0.78018	0.88444	0.61715	0.96944	0.5949
																						1.07092	0.97938	1.04499	0.78898	0.89049	0.6256	0.97608	0.60671
																						1.0782	0.99427	1.0521	0.79791	0.89655	0.63409	0.98272	0.61825
																						1.08549	1.00882	1.05921	0.80699	0.90261	0.64263	0.98936	0.62951
																						1.09277	1.02305	1.06631	0.81626	0.90867	0.65123	0.996	0.64046
																						1.10006	1.03695	1.07342	0.82575	0.91472	0.6599	1.00264	0.65109
																						1.10734	1.05053	1.08053	0.83553	0.92078	0.66865	1.00928	0.66141
																						1.11463	1.06382	1.08764	0.84559	0.92684	0.67747	1.01592	0.67141
																						1.12192	1.07682	1.09475	0.856	0.9329	0.68638	1.02256	0.6811
																						1.1292	1.08954	1.10186	0.86678	0.93896	0.69538	1.0292	0.69047
																						1.13649	1.10202	1.10897	0.87794	0.94501	0.70448	1.03584	0.69952
																						1.14377	1.11426	1.11608	0.88954	0.95107	0.71367	1.04248	0.70827
																						1.15106	1.12629	1.12318	0.90157	0.95713	0.72297	1.04912	0.71673
																						1.15834	1.13814	1.13029	0.91406	0.96319	0.73238	1.05576	0.7249
																						1.16563	1.14982	1.1374	0.92705	0.96924	0.7419	1.0624	0.73283
																						1.17291	1.16134	1.14451	0.9405	0.9753	0.75154	1.06904	0.74053
																						1.1802	1.17275	1.15162	0.95446	0.98136	0.7613	1.07568	0.74801
																						1.18748	1.18407	1.15873	0.96887	0.98742	0.77119	1.08232	0.75533
																						1.19477	1.19531	1.16584	0.98379	0.99348	0.78118	1.08896	0.76249
																						1.20205	1.2065	1.17295	0.99917	0.99953	0.79132	1.0956	0.76956
																						1.20934	1.21768	1.18005	1.015	1.00559	0.80158	1.10224	0.77657
																						1.21662	1.22884	1.18716	1.03127	1.01165	0.81198	1.10888	0.78355
																						1.22391	1.24002	1.19427	1.04794	1.01771	0.82251	1.11552	0.79056
																						1.23119	1.25121	1.20138	1.065	1.02376	0.83318	1.12216	0.79764
																						1.23848	1.26245	1.20849	1.08239	1.02982	0.84398	1.1288	0.80484
																						1.24576	1.27374	1.2156	1.1001	1.03588	0.85491	1.13544	0.81221
																						1.25305	1.28509	1.22271	1.11808	1.04194	0.86597	1.14208	0.81982
																						1.26033	1.29652	1.22982	1.13629	1.048	0.87717	1.14872	0.8277
																						1.26762	1.30802	1.23693	1.15467	1.05405	0.88849	1.15536	0.83589
																						1.2749	1.31957	1.24403	1.17322	1.06011	0.89996	1.162	0.84446
																						1.28219	1.3312	1.25114	1.19184	1.06617	0.91155	1.16864	0.85346
																						1.28947	1.3429	1.25825	1.2105	1.07223	0.92326	1.17528	0.8629
																						1.29676	1.35464	1.26536	1.22916	1.07828	0.93509	1.18192	0.87288
																						1.30404	1.36641	1.27247	1.24776	1.08434	0.94706	1.18856	0.88337
																						1.31133	1.37818	1.27958	1.26626	1.0904	0.95913	1.1952	0.89444
																						1.31861	1.38997	1.28669	1.28459	1.09646	0.97132	1.20184	0.90611
																						1.3259	1.4017	1.2938	1.30273	1.10252	0.98363	1.20848	0.9184
																						1.33318	1.41338	1.3009	1.3206	1.10857	0.99604	1.21512	0.93132
																						1.34047	1.42496	1.30801	1.33817	1.11463	1.00855	1.22176	0.94487
																						1.34776	1.4364	1.31512	1.35539	1.12069	1.02115	1.2284	0.95908
																						1.35504	1.44769	1.32223	1.37221	1.12675	1.03385	1.23504	0.97391
																						1.36233	1.45878	1.32934	1.38859	1.1328	1.04663	1.24168	0.98935
																						1.36961	1.4696	1.33645	1.40449	1.13886	1.0595	1.24832	1.00541
																						1.3769	1.48014	1.34356	1.41985	1.14492	1.07243	1.25496	1.02203
																						1.38418	1.49033	1.35067	1.43466	1.15098	1.08543	1.2616	1.03922
																						1.39147	1.50015	1.35777	1.44886	1.15704	1.0985	1.26824	1.0569
																						1.39875	1.50954	1.36488	1.46241	1.16309	1.11161	1.27488	1.07505
																						1.40604	1.51846	1.37199	1.47529	1.16915	1.12476	1.28152	1.09362
																						1.41332	1.52685	1.3791	1.48748	1.17521	1.13794	1.28816	1.11255
																						1.42061	1.53466	1.38621	1.49893	1.18127	1.15116	1.2948	1.1318
																						1.42789	1.54186	1.39332	1.5096	1.18732	1.16438	1.30144	1.1513
																						1.43518	1.54838	1.40043	1.51951	1.19338	1.1776	1.30808	1.17099
																						1.44246	1.55422	1.40754	1.52858	1.19944	1.19083	1.31472	1.19082
																						1.44975	1.55929	1.41464	1.53684	1.2055	1.20404	1.32136	1.2107
																						1.45703	1.56355	1.42175	1.54425	1.21156	1.21722	1.328	1.23057
																						1.46432	1.567	1.42886	1.55078	1.21761	1.23036	1.33464	1.25036
																						1.4716	1.56955	1.43597	1.55642	1.22367	1.24345	1.34128	1.27001
																						1.47889	1.57121	1.44308	1.56118	1.22973	1.25647	1.34792	1.28945
																						1.48617	1.5719	1.45019	1.56502	1.23579	1.26942	1.35456	1.3086
																						1.49346	1.57162	1.4573	1.56793	1.24184	1.28229	1.3612	1.3274
																						1.50074	1.57034	1.46441	1.56993	1.2479	1.29503	1.36784	1.34578
																						1.50803	1.56801	1.47151	1.57099	1.25396	1.30767	1.37448	1.36366
																						1.51531	1.56463	1.47862	1.57112	1.26002	1.32018	1.38112	1.38101
																						1.5226	1.56018	1.48573	1.57031	1.26608	1.33254	1.38776	1.39771
																						1.52988	1.55462	1.49284	1.56855	1.27213	1.34475	1.3944	1.41374
																						1.53717	1.54797	1.49995	1.56586	1.27819	1.35677	1.40104	1.42902
																						1.54445	1.54019	1.50706	1.56222	1.28425	1.3686	1.40768	1.4435
																						1.55174	1.5313	1.51417	1.55765	1.29031	1.38023	1.41432	1.45712
																						1.55902	1.52128	1.52128	1.55216	1.29636	1.39161	1.42096	1.46984
																						1.56631	1.51012	1.52838	1.54574	1.30242	1.40277	1.4276	1.48157
																						1.5736	1.49785	1.53549	1.53839	1.30848	1.41366	1.43424	1.49231
																						1.58088	1.48446	1.5426	1.53014	1.31454	1.42428	1.44088	1.50198
																						1.58817	1.46997	1.54971	1.521	1.3206	1.43462	1.44752	1.51055
																						1.59545	1.45438	1.55682	1.51097	1.32665	1.44464	1.45416	1.51798
																						1.60274	1.43772	1.56393	1.50006	1.33271	1.45434	1.4608	1.52423
																						1.61002	1.42001	1.57104	1.4883	1.33877	1.4637	1.46744	1.52928
																						1.61731	1.40126	1.57815	1.47569	1.34483	1.47269	1.47408	1.53307
																						1.62459	1.38152	1.58525	1.46226	1.35088	1.4813	1.48072	1.53563
																						1.63188	1.36082	1.59236	1.44801	1.35694	1.48954	1.48736	1.53687
																						1.63916	1.33916	1.59947	1.43297	1.363	1.49735	1.494	1.53682
																						1.64645	1.31661	1.60658	1.41714	1.36906	1.50475	1.50064	1.53546
																						1.65373	1.2932	1.61369	1.40058	1.37512	1.51169	1.50728	1.53274
																						1.66102	1.26895	1.6208	1.38328	1.38117	1.51819	1.51392	1.52869
																						1.6683	1.24394	1.62791	1.36528	1.38723	1.5242	1.52056	1.52329
																						1.67559	1.21819	1.63502	1.34658	1.39329	1.52973	1.5272	1.51656
																						1.68287	1.19177	1.64212	1.32722	1.39935	1.53476	1.53384	1.50847
																						1.69016	1.1647	1.64923	1.30723	1.4054	1.53926	1.54048	1.49905
																						1.69744	1.13704	1.65634	1.28665	1.41146	1.54324	1.54712	1.48828
																						1.70473	1.10887	1.66345	1.26547	1.41752	1.54667	1.55376	1.47622
																						1.71201	1.08022	1.67056	1.24374	1.42358	1.54954	1.5604	1.46284
																						1.7193	1.05116	1.67767	1.22151	1.42964	1.55184	1.56705	1.44818
																						1.72658	1.02172	1.68478	1.19878	1.43569	1.55356	1.57369	1.43226
																						1.73387	0.992	1.69189	1.17559	1.44175	1.55468	1.58033	1.41512
																						1.74115	0.96203	1.69899	1.152	1.44781	1.5552	1.58697	1.39676
																						1.74844	0.93187	1.7061	1.128	1.45387	1.55511	1.59361	1.37724
																						1.75572	0.90159	1.71321	1.10366	1.45992	1.5544	1.60025	1.35658
																						1.76301	0.87124	1.72032	1.079	1.46598	1.55305	1.60689	1.33479
																						1.77029	0.84088	1.72743	1.05406	1.47204	1.55108	1.61353	1.31196
																						1.77758	0.81059	1.73454	1.02888	1.4781	1.54846	1.62017	1.28811
																						1.78487	0.78039	1.74165	1.00348	1.48416	1.5452	1.62681	1.26328
																						1.79215	0.75038	1.74876	0.97794	1.49021	1.54127	1.63345	1.23752
																						1.79944	0.72059	1.75586	0.95226	1.49627	1.5367	1.64009	1.2109
																						1.80672	0.69109	1.76297	0.9265	1.50233	1.53148	1.64673	1.18341
																						1.81401	0.66191	1.77008	0.90069	1.50839	1.5256	1.65337	1.15516
																						1.82129	0.63314	1.77719	0.87488	1.51444	1.51905	1.66001	1.12619
																						1.82858	0.60482	1.7843	0.8491	1.5205	1.51186	1.66665	1.09654
																						1.83586	0.57698	1.79141	0.82341	1.52656	1.504	1.67329	1.06627
																						1.84315	0.5497	1.79852	0.79783	1.53262	1.4955	1.67993	1.03545
																						1.85043	0.52302	1.80563	0.77242	1.53868	1.48635	1.68657	1.00412
																						1.85772	0.49697	1.81274	0.7472	1.54473	1.47656	1.69321	0.97235
																						1.865	0.47161	1.81984	0.72222	1.55079	1.46613	1.69985	0.94019
																						1.87229	0.44697	1.82695	0.69753	1.55685	1.45507	1.70649	0.90772
																						1.87957	0.4231	1.83406	0.67314	1.56291	1.44338	1.71313	0.87498
																						1.88686	0.40004	1.84117	0.64913	1.56896	1.4311	1.71977	0.84202
																						1.89414	0.37782	1.84828	0.6255	1.57502	1.41821	1.72641	0.8089
																						1.90143	0.35646	1.85539	0.60232	1.58108	1.40473	1.73305	0.77571
																						1.90871	0.33602	1.8625	0.5796	1.58714	1.39066	1.73969	0.74249
																						1.916	0.31652	1.86961	0.55739	1.5932	1.37604	1.74633	0.7093
																						1.92328	0.29798	1.87671	0.53572	1.59925	1.36087	1.75297	0.67617
																						1.93057	0.28042	1.88382	0.5146	1.60531	1.34516	1.75961	0.64321
																						1.93785	0.26389	1.89093	0.49409	1.61137	1.32893	1.76625	0.61042
																						1.94514	0.24838	1.89804	0.47422	1.61743	1.3122	1.77289	0.57788
																						1.95242	0.23391	1.90515	0.45498	1.62348	1.29499	1.77953	0.54566
																						1.95971	0.22051	1.91226	0.43643	1.62954	1.27732	1.78617	0.51378
																						1.96699	0.20817	1.91937	0.41858	1.6356	1.2592	1.79281	0.4823
																						1.97428	0.19691	1.92648	0.40145	1.64166	1.24065	1.79945	0.45129
																						1.98156	0.1867	1.93358	0.38507	1.64772	1.2217	1.80609	0.42079
																						1.98885	0.17757	1.94069	0.36943	1.65377	1.20236	1.81273	0.39084
																						1.99613	0.16947	1.9478	0.35457	1.65983	1.18267	1.81937	0.36151
																						2.00342	0.16238	1.95491	0.34048	1.66589	1.16263	1.82601	0.33283
																						2.01071	0.15626	1.96202	0.32718	1.67195	1.14228	1.83265	0.3049
																						2.01799	0.15108	1.96913	0.31467	1.678	1.12164	1.83929	0.27774
																						2.02528	0.14678	1.97624	0.30297	1.68406	1.10072	1.84593	0.25143
																						2.03256	0.1433	1.98335	0.29205	1.69012	1.07956	1.85257	0.22608
																						2.03985	0.14057	1.99045	0.2819	1.69618	1.05819	1.85921	0.20178
																						2.04713	0.13854	1.99756	0.27255	1.70224	1.03662	1.86585	0.17867
																						2.05442	0.13712	2.00467	0.26397	1.70829	1.01488	1.87249	0.15696
																						2.0617	0.13626	2.01178	0.25614	1.71435	0.99298	1.87913	0.13693
																						2.06899	0.13592	2.01889	0.24906	1.72041	0.97098	1.88577	0.11898
																						2.07627	0.136	2.026	0.2427	1.72647	0.94887	1.89241	0.10371
																						2.08356	0.13647	2.03311	0.23702	1.73252	0.9267	1.89905	0.0919
																						2.09084	0.1373	2.04022	0.23203	1.73858	0.90448	1.90569	0.08443
																						2.09813	0.13842	2.04732	0.22769	1.74464	0.88226	1.91233	0.08191
																						2.10541	0.13982	2.05443	0.22396	1.7507	0.86002	1.91897	0.0842
																						2.1127	0.14145	2.06154	0.22081	1.75676	0.83783	1.92561	0.0905
																						2.11998	0.1433	2.06865	0.2182	1.76281	0.81567	1.93225	0.09962
																						2.12727	0.14533	2.07576	0.2161	1.76887	0.79361	1.93889	0.1105
																						2.13455	0.14754	2.08287	0.2145	1.77493	0.77164	1.94553	0.1224
																						2.14184	0.1499	2.08998	0.2133	1.78099	0.7498	1.95217	0.13476
																						2.14912	0.1524	2.09709	0.21251	1.78704	0.72811	1.95881	0.14726
																						2.15641	0.15504	2.10419	0.21206	1.7931	0.70657	1.96545	0.15968
																						2.16369	0.15778	2.1113	0.21193	1.79916	0.68524	1.97209	0.1719
																						2.17098	0.16063	2.11841	0.21206	1.80522	0.66412	1.97873	0.1838
																						2.17826	0.16358	2.12552	0.2124	1.81128	0.64322	1.98537	0.19535
																						2.18555	0.16662	2.13263	0.21292	1.81733	0.62257	1.99201	0.2065
																						2.19283	0.16974	2.13974	0.21357	1.82339	0.6022	1.99865	0.21722
																						2.20012	0.17295	2.14685	0.21429	1.82945	0.58211	2.00529	0.22753
																						2.2074	0.17626	2.15396	0.21504	1.83551	0.56233	2.01193	0.2374
																						2.21469	0.17965	2.16106	0.21578	1.84156	0.54285	2.01857	0.24687
																						2.22197	0.18312	2.16817	0.21646	1.84762	0.52372	2.02521	0.2559
																						2.22926	0.1867	2.17528	0.21702	1.85368	0.50493	2.03185	0.26453
																						2.23655	0.19042	2.18239	0.21745	1.85974	0.48652	2.03849	0.27275
																						2.24383	0.19425	2.1895	0.21766	1.8658	0.46848	2.04513	0.28059
																						2.25112	0.19822	2.19661	0.21763	1.87185	0.45082	2.05177	0.28804
																						2.2584	0.20238	2.20372	0.21732	1.87791	0.43356	2.05841	0.29514
																						2.26569	0.20674	2.21083	0.21668	1.88397	0.4167	2.06505	0.30189
																						2.27297	0.21134	2.21793	0.21567	1.89003	0.40027	2.07169	0.3083
																						2.28026	0.21617	2.22504	0.21425	1.89608	0.38426	2.07833	0.31437
																						2.28754	0.22131	2.23215	0.21238	1.90214	0.36868	2.08497	0.32012
																						2.29483	0.22678	2.23926	0.21003	1.9082	0.35355	2.09161	0.32557
																						2.30211	0.23261	2.24637	0.20718	1.91426	0.33884	2.09825	0.33071
																						2.3094	0.23885	2.25348	0.20378	1.92032	0.3246	2.10489	0.33558
																						2.31668	0.2455	2.26059	0.19982	1.92637	0.3108	2.11153	0.34015
																						2.32397	0.25264	2.2677	0.19527	1.93243	0.29745	2.11817	0.34445
																						2.33125	0.26026	2.2748	0.19013	1.93849	0.28455	2.12481	0.34849
																						2.33854	0.26841	2.28191	0.18438	1.94455	0.27212	2.13145	0.35228
																						2.34582	0.27709	2.28902	0.17802	1.9506	0.26015	2.13809	0.35581
																						2.35311	0.28634	2.29613	0.17106	1.95666	0.24863	2.14473	0.35911
																						2.36039	0.29618	2.30324	0.16353	1.96272	0.23757	2.15137	0.36218
																						2.36768	0.30659	2.31035	0.15546	1.96878	0.22695	2.15801	0.36503
																						2.37496	0.31759	2.31746	0.1469	1.97484	0.2168	2.16465	0.36768
																						2.38225	0.32917	2.32457	0.13795	1.98089	0.20709	2.17129	0.37013
																						2.38953	0.34132	2.33167	0.12874	1.98695	0.19782	2.17793	0.37242
																						2.39682	0.35406	2.33878	0.11946	1.99301	0.18902	2.18457	0.37453
																						2.4041	0.36733	2.34589	0.11038	1.99907	0.18064	2.19121	0.37651
																						2.41139	0.38113	2.353	0.10189	2.00512	0.1727	2.19785	0.37839
																						2.41867	0.39542	2.36011	0.09455	2.01118	0.1652	2.20449	0.38016
																						2.42596	0.41019	2.36722	0.08907	2.01724	0.15812	2.21113	0.38185
																						2.43324	0.42541	2.37433	0.08628	2.0233	0.15148	2.21777	0.38351
																						2.44053	0.44103	2.38144	0.0869	2.02936	0.14525	2.22441	0.38515
																						2.44781	0.45702	2.38855	0.09133	2.03541	0.13946	2.23105	0.38683
																						2.4551	0.47332	2.39565	0.09946	2.04147	0.13409	2.23769	0.38856
																						2.46239	0.48992	2.40276	0.11086	2.04753	0.12912	2.24433	0.39038
																						2.46967	0.50676	2.40987	0.12495	2.05359	0.12457	2.25097	0.39236
																						2.47696	0.5238	2.41698	0.14124	2.05964	0.12044	2.25761	0.39449
																						2.48424	0.54098	2.42409	0.15926	2.0657	0.11671	2.26425	0.39685
																						2.49153	0.55829	2.4312	0.17869	2.07176	0.11339	2.27089	0.39946
																						2.49881	0.57565	2.43831	0.19928	2.07782	0.1105	2.27753	0.40238
																						2.5061	0.59301	2.44542	0.22084	2.08388	0.108	2.28417	0.40563
																						2.51338	0.61033	2.45252	0.24324	2.08993	0.10593	2.29081	0.40925
																						2.52067	0.62757	2.45963	0.26633	2.09599	0.10426	2.29745	0.4133
																						2.52795	0.64468	2.46674	0.29001	2.10205	0.103	2.30409	0.41779
																						2.53524	0.6616	2.47385	0.31419	2.10811	0.10216	2.31073	0.42276
																						2.54252	0.6783	2.48096	0.33877	2.11416	0.10171	2.31737	0.42822
																						2.54981	0.69472	2.48807	0.36369	2.12022	0.10169	2.32401	0.43421
																						2.55709	0.71082	2.49518	0.38886	2.12628	0.10205	2.33065	0.44072
																						2.56438	0.72655	2.50229	0.41422	2.13234	0.10284	2.33729	0.44778
																						2.57166	0.74188	2.50939	0.4397	2.1384	0.10401	2.34393	0.45538
																						2.57895	0.75676	2.5165	0.46522	2.14445	0.10559	2.35057	0.46351
																						2.58623	0.77116	2.52361	0.49073	2.15051	0.10756	2.35721	0.47218
																						2.59352	0.78501	2.53072	0.51615	2.15657	0.10991	2.36385	0.48134
																						2.6008	0.7983	2.53783	0.54143	2.16263	0.11265	2.37049	0.49102
																						2.60809	0.81098	2.54494	0.56648	2.16868	0.11577	2.37713	0.50115
																						2.61537	0.82302	2.55205	0.59127	2.17474	0.11925	2.38377	0.51172
																						2.62266	0.83439	2.55916	0.61572	2.1808	0.12312	2.39041	0.5227
																						2.62994	0.84506	2.56626	0.63977	2.18686	0.12734	2.39705	0.53404
																						2.63723	0.85501	2.57337	0.66336	2.19292	0.13194	2.40369	0.54571
																						2.64451	0.86418	2.58048	0.68642	2.19897	0.13689	2.41033	0.55766
																						2.6518	0.87258	2.58759	0.70894	2.20503	0.1422	2.41697	0.56984
																						2.65908	0.88018	2.5947	0.73081	2.21109	0.14786	2.42361	0.58223
																						2.66637	0.88694	2.60181	0.75198	2.21715	0.15386	2.43025	0.59474
																						2.67365	0.89286	2.60892	0.77245	2.2232	0.16022	2.43689	0.60736
																						2.68094	0.89794	2.61603	0.79211	2.22926	0.16691	2.44353	0.62003
																						2.68823	0.90214	2.62313	0.81094	2.23532	0.17392	2.45017	0.63271
																						2.69551	0.90545	2.63024	0.82889	2.24138	0.18129	2.45681	0.64532
																						2.7028	0.90788	2.63735	0.8459	2.24744	0.18898	2.46345	0.65783
																						2.71008	0.90942	2.64446	0.86196	2.25349	0.19699	2.47009	0.67022
																						2.71737	0.91005	2.65157	0.87702	2.25955	0.20532	2.47673	0.6824
																						2.72465	0.90978	2.65868	0.89102	2.26561	0.21397	2.48337	0.69435
																						2.73194	0.90861	2.66579	0.90394	2.27167	0.22293	2.49001	0.70602
																						2.73922	0.90655	2.6729	0.91578	2.27772	0.23219	2.49665	0.71735
																						2.74651	0.9036	2.68	0.92646	2.28378	0.24173	2.50329	0.72834
																						2.75379	0.89977	2.68711	0.93599	2.28984	0.25157	2.50993	0.73892
																						2.76108	0.89507	2.69422	0.94432	2.2959	0.26167	2.51657	0.74906
																						2.76836	0.8895	2.70133	0.95146	2.30196	0.27206	2.52321	0.75872
																						2.77565	0.88309	2.70844	0.95738	2.30801	0.2827	2.52985	0.76786
																						2.78293	0.87586	2.71555	0.96206	2.31407	0.29359	2.53649	0.77647
																						2.79022	0.86782	2.72266	0.9655	2.32013	0.30471	2.54313	0.78451
																						2.7975	0.85898	2.72977	0.9677	2.32619	0.31607	2.54977	0.79194
																						2.80479	0.84938	2.73687	0.96862	2.33224	0.32764	2.55641	0.79875
																						2.81207	0.83902	2.74398	0.96832	2.3383	0.33942	2.56305	0.80489
																						2.81936	0.82796	2.75109	0.96675	2.34436	0.35137	2.56969	0.81038
																						2.82664	0.81619	2.7582	0.96394	2.35042	0.36352	2.57633	0.81516
																						2.83393	0.80377	2.76531	0.9599	2.35648	0.37582	2.58297	0.81924
																						2.84121	0.79071	2.77242	0.95462	2.36253	0.38826	2.58961	0.8226
																						2.8485	0.77705	2.77953	0.94815	2.36859	0.40084	2.59625	0.82523
																						2.85578	0.76281	2.78664	0.94048	2.37465	0.41351	2.60289	0.82711
																						2.86307	0.74803	2.79374	0.93165	2.38071	0.4263	2.60953	0.82823
																						2.87035	0.73275	2.80085	0.92166	2.38676	0.43917	2.61617	0.82859
																						2.87764	0.71699	2.80796	0.91058	2.39282	0.45209	2.62281	0.82818
																						2.88492	0.70081	2.81507	0.89839	2.39888	0.46507	2.62945	0.827
																						2.89221	0.68422	2.82218	0.88515	2.40494	0.47806	2.63609	0.82506
																						2.8995	0.66726	2.82929	0.8709	2.411	0.49107	2.64273	0.82236
																						2.90678	0.64997	2.8364	0.85565	2.41705	0.50406	2.64937	0.8189
																						2.91407	0.6324	2.84351	0.83946	2.42311	0.51703	2.65601	0.81468
																						2.92135	0.61457	2.85061	0.82238	2.42917	0.52996	2.66265	0.80973
																						2.92864	0.59651	2.85772	0.80444	2.43523	0.54281	2.66929	0.80404
																						2.93592	0.57829	2.86483	0.78568	2.44128	0.55557	2.67593	0.79762
																						2.94321	0.55992	2.87194	0.76614	2.44734	0.56824	2.68257	0.79051
																						2.95049	0.54145	2.87905	0.74591	2.4534	0.58077	2.68921	0.78269
																						2.95778	0.5229	2.88616	0.725	2.45946	0.59316	2.69585	0.77421
																						2.96506	0.50432	2.89327	0.70349	2.46552	0.60538	2.70249	0.76507
																						2.97235	0.48576	2.90038	0.68142	2.47157	0.61742	2.70913	0.75529
																						2.97963	0.46722	2.90748	0.65884	2.47763	0.62926	2.71577	0.7449
																						2.98692	0.44876	2.91459	0.63581	2.48369	0.64088	2.72241	0.73393
																						2.9942	0.43042	2.9217	0.6124	2.48975	0.65225	2.72905	0.72238
																						3.00149	0.41222	2.92881	0.58866	2.4958	0.66336	2.73569	0.71028
																						3.00877	0.39418	2.93592	0.56463	2.50186	0.67421	2.74233	0.69769
																						3.01606	0.37638	2.94303	0.54039	2.50792	0.68475	2.74897	0.6846
																						3.02334	0.35882	2.95014	0.51602	2.51398	0.69498	2.75561	0.67106
																						3.03063	0.34154	2.95725	0.49154	2.52004	0.7049	2.76225	0.65708
																						3.03791	0.32458	2.96435	0.46702	2.52609	0.71445	2.76889	0.64271
																						3.0452	0.30797	2.97146	0.44254	2.53215	0.72365	2.77553	0.62796
																						3.05248	0.29174	2.97857	0.41817	2.53821	0.73247	2.78217	0.61289
																						3.05977	0.27594	2.98568	0.39395	2.54427	0.7409	2.78881	0.59751
																						3.06705	0.2606	2.99279	0.36995	2.55032	0.74893	2.79545	0.58185
																						3.07434	0.24574	2.9999	0.34626	2.55638	0.75654	2.80209	0.56597
																						3.08162	0.23145	3.00701	0.32292	2.56244	0.76373	2.80873	0.54986
																						3.08891	0.21772	3.01412	0.30002	2.5685	0.77045	2.81537	0.53359
																						3.09619	0.20464	3.02123	0.27762	2.57456	0.77673	2.82201	0.51717
																						3.10348	0.19222	3.02833	0.25582	2.58061	0.78255	2.82865	0.50065
																						3.11076	0.18057	3.03544	0.2347	2.58667	0.78788	2.83529	0.48405
																						3.11805	0.1697	3.04255	0.21437	2.59273	0.79274	2.84193	0.46742
																						3.12534	0.15971	3.04966	0.19494	2.59879	0.79709	2.84857	0.45078
																						3.13262	0.15065	3.05677	0.17654	2.60484	0.80094	2.85521	0.43417
																						3.13991	0.1426	3.06388	0.15934	2.6109	0.80429	2.86185	0.41761
																						3.14719	0.13561	3.07099	0.14353	2.61696	0.80713	2.86849	0.40117
																						3.15448	0.12975	3.0781	0.12934	2.62302	0.80943	2.87513	0.38485
																						3.16176	0.12506	3.0852	0.11704	2.62908	0.81123	2.88177	0.36869
																						3.16905	0.12156	3.09231	0.10694	2.63513	0.81249	2.88841	0.35274
																						3.17633	0.11924	3.09942	0.09929	2.64119	0.81322	2.89505	0.33703
																						3.18362	0.11806	3.10653	0.09429	2.64725	0.81342	2.90169	0.3216
																						3.1909	0.11794	3.11364	0.09194	2.65331	0.81308	2.90833	0.30647
																						3.19819	0.11879	3.12075	0.09205	2.65936	0.81221	2.91497	0.2917
																						3.20547	0.12051	3.12786	0.09417	2.66542	0.81081	2.92161	0.27733
																						3.21276	0.12297	3.13497	0.09782	2.67148	0.80888	2.92825	0.26339
																						3.22004	0.12605	3.14207	0.1025	2.67754	0.80642	2.93489	0.24993
																						3.22733	0.12963	3.14918	0.10778	2.6836	0.80343	2.94153	0.23701
																						3.23461	0.13362	3.15629	0.11329	2.68965	0.79992	2.94817	0.22466
																						3.2419	0.13794	3.1634	0.11877	2.69571	0.79589	2.95481	0.21295
																						3.24918	0.14249	3.17051	0.12402	2.70177	0.79134	2.96145	0.20191
																						3.25647	0.1472	3.17762	0.12887	2.70783	0.78631	2.96809	0.19163
																						3.26375	0.15204	3.18473	0.13324	2.71388	0.78076	2.97473	0.18214
																						3.27104	0.15694	3.19184	0.13703	2.71994	0.77472	2.98137	0.1735
																						3.27832	0.1619	3.19894	0.14018	2.726	0.76819	2.98801	0.16578
																						3.28561	0.16684	3.20605	0.14266	2.73206	0.7612	2.99465	0.15903
																						3.29289	0.17178	3.21316	0.14445	2.73812	0.75374	3.00129	0.15327
																						3.30018	0.17666	3.22027	0.14553	2.74417	0.74582	3.00793	0.14853
																						3.30746	0.1815	3.22738	0.14587	2.75023	0.73747	3.01457	0.14482
																						3.31475	0.18627	3.23449	0.14551	2.75629	0.72868	3.02121	0.14216
																						3.32203	0.19096	3.2416	0.14442	2.76235	0.71948	3.02785	0.14046
																						3.32932	0.19555	3.24871	0.14265	2.7684	0.70986	3.03449	0.13969
																						3.3366	0.20005	3.25581	0.14017	2.77446	0.69985	3.04113	0.13976
																						3.34389	0.20442	3.26292	0.13703	2.78052	0.68945	3.04777	0.14063
																						3.35118	0.2087	3.27003	0.13325	2.78658	0.67869	3.05441	0.14216
																						3.35846	0.21285	3.27714	0.12883	2.79264	0.66758	3.06105	0.14426
																						3.36575	0.21687	3.28425	0.12384	2.79869	0.65613	3.06769	0.14684
																						3.37303	0.22077	3.29136	0.11827	2.80475	0.64435	3.07433	0.14979
																						3.38032	0.22451	3.29847	0.11218	2.81081	0.63227	3.08097	0.15306
																						3.3876	0.22811	3.30558	0.10558	2.81687	0.6199	3.08761	0.15658
																						3.39489	0.23156	3.31268	0.09852	2.82292	0.60726	3.09425	0.16023
																						3.40217	0.23486	3.31979	0.09104	2.82898	0.59434	3.10089	0.164
																						3.40946	0.23797	3.3269	0.08317	2.83504	0.5812	3.10753	0.16782
																						3.41674	0.24092	3.33401	0.07494	2.8411	0.56783	3.11417	0.17166
																						3.42403	0.2437	3.34112	0.0664	2.84716	0.55425	3.12081	0.1755
																						3.43131	0.24628	3.34823	0.05758	2.85321	0.54048	3.12745	0.17928
																						3.4386	0.24867	3.35534	0.04854	2.85927	0.52653	3.13409	0.18299
																						3.44588	0.25085	3.36245	0.03932	2.86533	0.51241	3.14073	0.18663
																						3.45317	0.25284	3.36955	0.02994	2.87139	0.49817	3.14737	0.19016
																						3.46045	0.25461	3.37666	0.02049	2.87744	0.48379	3.15401	0.19358
																						3.46774	0.25614	3.38377	0.011	2.8835	0.46933	3.16065	0.1969
																						3.47502	0.25747	3.39088	0.00237	2.88956	0.45475	3.16729	0.20009
																						3.48231	0.25855	3.39799	0.00862	2.89562	0.44013	3.17393	0.20314
																						3.48959	0.25941	3.4051	0.01803	2.90168	0.42544	3.18057	0.2061
																						3.49688	0.26002	3.41221	0.02746	2.90773	0.41071	3.18721	0.20891
																						3.50416	0.26036	3.41932	0.03677	2.91379	0.39597	3.19385	0.21161
																						3.51145	0.26047	3.42642	0.04593	2.91985	0.38122	3.20049	0.21419
																						3.51873	0.26033	3.43353	0.0549	2.92591	0.36649	3.20713	0.21665
																						3.52602	0.2599	3.44064	0.06366	2.93196	0.35178	3.21377	0.219
																						3.5333	0.25923	3.44775	0.07217	2.93802	0.33712	3.22041	0.22123
																						3.54059	0.2583	3.45486	0.08038	2.94408	0.32252	3.22705	0.22336
																						3.54787	0.2571	3.46197	0.08829	2.95014	0.30802	3.23369	0.22539
																						3.55516	0.25562	3.46908	0.09586	2.9562	0.29359	3.24033	0.22733
																						3.56244	0.25389	3.47619	0.10306	2.96225	0.27929	3.24697	0.22916
																						3.56973	0.2519	3.48329	0.10989	2.96831	0.2651	3.25361	0.23092
																						3.57702	0.24964	3.4904	0.11631	2.97437	0.25106	3.26025	0.23258
																						3.5843	0.24712	3.49751	0.12233	2.98043	0.23718	3.26689	0.23416
																						3.59159	0.24434	3.50462	0.1279	2.98648	0.22347	3.27353	0.23566
																						3.59887	0.2413	3.51173	0.13305	2.99254	0.20993	3.28017	0.23707
																						3.60616	0.23803	3.51884	0.13774	2.9986	0.1966	3.28681	0.23841
																						3.61344	0.23451	3.52595	0.14199	3.00466	0.18349	3.29345	0.23967
																						3.62073	0.23075	3.53306	0.14578	3.01072	0.17061	3.30009	0.24087
																						3.62801	0.22676	3.54016	0.14912	3.01677	0.15797	3.30673	0.24197
																						3.6353	0.22255	3.54727	0.15202	3.02283	0.1456	3.31337	0.24301
																						3.64258	0.21813	3.55438	0.15449	3.02889	0.13349	3.32001	0.24395
																						3.64987	0.2135	3.56149	0.15655	3.03495	0.12168	3.32665	0.24482
																						3.65715	0.2087	3.5686	0.1582	3.041	0.1102	3.33329	0.2456
																						3.66444	0.20368	3.57571	0.15946	3.04706	0.09905	3.33993	0.24628
																						3.67172	0.19851	3.58282	0.16037	3.05312	0.08827	3.34657	0.24687
																						3.67901	0.19318	3.58993	0.16097	3.05918	0.07789	3.35321	0.24737
																						3.68629	0.1877	3.59704	0.16126	3.06524	0.06797	3.35985	0.24776
																						3.69358	0.18208	3.60414	0.16131	3.07129	0.05859	3.36649	0.24803
																						3.70086	0.17635	3.61125	0.16115	3.07735	0.04984	3.37313	0.24819
																						3.70815	0.17051	3.61836	0.16082	3.08341	0.04194	3.37977	0.24824
																						3.71543	0.16458	3.62547	0.16041	3.08947	0.03516	3.38641	0.24814
																						3.72272	0.15857	3.63258	0.15992	3.09552	0.02997	3.39305	0.24791
																						3.73	0.15252	3.63969	0.15944	3.10158	0.02699	3.39969	0.24755
																						3.73729	0.14642	3.6468	0.15902	3.10764	0.02663	3.40633	0.24704
																						3.74457	0.1403	3.65391	0.15872	3.1137	0.02866	3.41297	0.24638
																						3.75186	0.13417	3.66101	0.1586	3.11976	0.03242	3.41961	0.24554
																						3.75914	0.12806	3.66812	0.15872	3.12581	0.03716	3.42625	0.24455
																						3.76643	0.122	3.67523	0.15913	3.13187	0.04237	3.43289	0.24338
																						3.77371	0.11599	3.68234	0.15987	3.13793	0.04776	3.43953	0.24204
																						3.781	0.11007	3.68945	0.16099	3.14399	0.05314	3.44617	0.24053
																						3.78829	0.10429	3.69656	0.16251	3.15004	0.0584	3.45281	0.23882
																						3.79557	0.09863	3.70367	0.16446	3.1561	0.06347	3.45945	0.23693
																						3.80286	0.09315	3.71078	0.16683	3.16216	0.06833	3.46609	0.23484
																						3.81014	0.08788	3.71788	0.16965	3.16822	0.07294	3.47273	0.23257
																						3.81743	0.08287	3.72499	0.17287	3.17428	0.07728	3.47937	0.23011
																						3.82471	0.07817	3.7321	0.17648	3.18033	0.08135	3.48601	0.22745
																						3.832	0.07382	3.73921	0.18046	3.18639	0.08514	3.49265	0.22461
																						3.83928	0.06986	3.74632	0.18478	3.19245	0.08865	3.49929	0.22158
																						3.84657	0.06638	3.75343	0.18935	3.19851	0.09188	3.50593	0.21836
																						3.85385	0.06342	3.76054	0.19417	3.20456	0.09485	3.51257	0.21496
																						3.86114	0.06105	3.76765	0.19917	3.21062	0.09755	3.51921	0.21138
																						3.86842	0.0593	3.77475	0.20429	3.21668	0.1	3.52585	0.20765
																						3.87571	0.05821	3.78186	0.2095	3.22274	0.10219	3.53249	0.20374
																						3.88299	0.0578	3.78897	0.21472	3.2288	0.10415	3.53913	0.19971
																						3.89028	0.05805	3.79608	0.21993	3.23485	0.10589	3.54577	0.1955
																						3.89756	0.05893	3.80319	0.22505	3.24091	0.10743	3.55241	0.1912
																						3.90485	0.06038	3.8103	0.23005	3.24697	0.10877	3.55905	0.18678
																						3.91213	0.06238	3.81741	0.23487	3.25303	0.10993	3.56569	0.18226
																						3.91942	0.06482	3.82452	0.23948	3.25908	0.11094	3.57233	0.17766
																						3.9267	0.06766	3.83162	0.24383	3.26514	0.1118	3.57897	0.17301
																						3.93399	0.07082	3.83873	0.2479	3.2712	0.11254	3.58561	0.16833
																						3.94127	0.07426	3.84584	0.25163	3.27726	0.11319	3.59225	0.16364
																						3.94856	0.07794	3.85295	0.25501	3.28332	0.11376	3.59889	0.15895
																						3.95584	0.08182	3.86006	0.25798	3.28937	0.11426	3.60553	0.15433
																						3.96313	0.0859	3.86717	0.26054	3.29543	0.11473	3.61217	0.14976
																						3.97041	0.09011	3.87428	0.26266	3.30149	0.1152	3.61881	0.1453
																						3.9777	0.09445	3.88139	0.2643	3.30755	0.11566	3.62545	0.14098
																						3.98498	0.09893	3.88849	0.26547	3.3136	0.11616	3.63209	0.13685
																						3.99227	0.10353	3.8956	0.26614	3.31966	0.11671	3.63873	0.13293
																						3.99955	0.10822	3.90271	0.26629	3.32572	0.11733	3.64537	0.12926
																						4.00684	0.11302	3.90982	0.26592	3.33178	0.11804	3.65201	0.12588
																						4.01413	0.11795	3.91693	0.26502	3.33784	0.11886	3.65865	0.12282
																						4.02141	0.12296	3.92404	0.26358	3.34389	0.11979	3.66529	0.12012
																						4.0287	0.12808	3.93115	0.26159	3.34995	0.12087	3.67193	0.11781
																						4.03598	0.1333	3.93826	0.25906	3.35601	0.12209	3.67857	0.11592
																						4.04327	0.13863	3.94536	0.256	3.36207	0.12345	3.68521	0.11445
																						4.05055	0.14406	3.95247	0.2524	3.36812	0.12497	3.69185	0.11343
																						4.05784	0.14961	3.95958	0.24827	3.37418	0.12665	3.69849	0.11285
																						4.06512	0.15523	3.96669	0.24362	3.38024	0.12848	3.70513	0.1127
																						4.07241	0.16099	3.9738	0.23848	3.3863	0.13046	3.71177	0.11297
																						4.07969	0.16683	3.98091	0.23283	3.39236	0.13257	3.71841	0.11362
																						4.08698	0.17277	3.98802	0.22672	3.39841	0.13481	3.72505	0.11462
																						4.09426	0.17881	3.99513	0.22015	3.40447	0.13719	3.73169	0.11595
																						4.10155	0.18492	4.00223	0.21315	3.41053	0.13967	3.73833	0.11756
																						4.10883	0.19114	4.00934	0.20575	3.41659	0.14222	3.74497	0.1194
																						4.11612	0.19742	4.01645	0.19797	3.42264	0.14486	3.75161	0.12143
																						4.1234	0.20377	4.02356	0.18983	3.4287	0.14757	3.75825	0.1236
																						4.13069	0.21019	4.03067	0.18138	3.43476	0.1503	3.76489	0.12588
																						4.13797	0.21666	4.03778	0.17267	3.44082	0.15306	3.77153	0.12822
																						4.14526	0.22316	4.04489	0.16372	3.44688	0.15581	3.77817	0.13058
																						4.15254	0.22971	4.052	0.15457	3.45293	0.15855	3.78481	0.13293
																						4.15983	0.23627	4.0591	0.14529	3.45899	0.16127	3.79145	0.13525
																						4.16711	0.24286	4.06621	0.13594	3.46505	0.16391	3.79809	0.13749
																						4.1744	0.24942	4.07332	0.12658	3.47111	0.16649	3.80473	0.13963
																						4.18168	0.25598	4.08043	0.11732	3.47716	0.16899	3.81137	0.14165
																						4.18897	0.26252	4.08754	0.10824	3.48322	0.17137	3.81801	0.14353
																						4.19625	0.26902	4.09465	0.09947	3.48928	0.17364	3.82465	0.14524
																						4.20354	0.27546	4.10176	0.09119	3.49534	0.17576	3.83129	0.14679
																						4.21082	0.28184	4.10887	0.08359	3.5014	0.17773	3.83793	0.14815
																						4.21811	0.28814	4.11597	0.07692	3.50745	0.17953	3.84457	0.14931
																						4.22539	0.29435	4.12308	0.07147	3.51351	0.18116	3.85121	0.15027
																						4.23268	0.30046	4.13019	0.06755	3.51957	0.18259	3.85785	0.15103
																						4.23997	0.30644	4.1373	0.06545	3.52563	0.18379	3.86449	0.15159
																						4.24725	0.3123	4.14441	0.06527	3.53168	0.1848	3.87113	0.15192
																						4.25454	0.31802	4.15152	0.06701	3.53774	0.18558	3.87777	0.15204
																						4.26182	0.32358	4.15863	0.07046	3.5438	0.18612	3.88441	0.15197
																						4.26911	0.32898	4.16574	0.0753	3.54986	0.18641	3.89105	0.1517
																						4.27639	0.33419	4.17284	0.08122	3.55592	0.18647	3.89769	0.15123
																						4.28368	0.33922	4.17995	0.08789	3.56197	0.18624	3.90433	0.15058
																						4.29096	0.34406	4.18706	0.09508	3.56803	0.18576	3.91097	0.14976
																						4.29825	0.34869	4.19417	0.1026	3.57409	0.185	3.91761	0.14878
																						4.30553	0.3531	4.20128	0.11026	3.58015	0.18397	3.92425	0.14769
																						4.31282	0.35728	4.20839	0.11798	3.5862	0.18266	3.93089	0.14645
																						4.3201	0.36125	4.2155	0.12565	3.59226	0.18108	3.93753	0.14512
																						4.32739	0.36497	4.22261	0.1332	3.59832	0.17922	3.94417	0.14371
																						4.33467	0.36844	4.22972	0.14058	3.60438	0.17707	3.95081	0.14225
																						4.34196	0.37166	4.23682	0.14772	3.61044	0.17465	3.95745	0.14075
																						4.34924	0.37464	4.24393	0.1546	3.61649	0.17194	3.96409	0.13924
																						4.35653	0.37737	4.25104	0.1612	3.62255	0.16898	3.97073	0.13777
																						4.36381	0.37982	4.25815	0.16746	3.62861	0.16573	3.97737	0.13633
																						4.3711	0.38203	4.26526	0.1734	3.63467	0.16224	3.98401	0.13499
																						4.37838	0.38398	4.27237	0.17898	3.64072	0.15847	3.99065	0.13375
																						4.38567	0.38566	4.27948	0.18419	3.64678	0.15446	3.99729	0.13264
																						4.39295	0.38708	4.28659	0.18902	3.65284	0.15021	4.00393	0.13168
																						4.40024	0.38826	4.29369	0.19348	3.6589	0.14573	4.01057	0.13093
																						4.40752	0.38918	4.3008	0.19754	3.66496	0.14104	4.01721	0.13037
																						4.41481	0.38983	4.30791	0.20122	3.67101	0.13614	4.02385	0.13003
																						4.42209	0.39026	4.31502	0.20449	3.67707	0.13107	4.03049	0.12994
																						4.42938	0.39045	4.32213	0.20739	3.68313	0.12581	4.03713	0.13009
																						4.43666	0.3904	4.32924	0.2099	3.68919	0.12041	4.04377	0.13051
																						4.44395	0.39014	4.33635	0.21204	3.69524	0.1149	4.05041	0.13118
																						4.45123	0.38966	4.34346	0.21382	3.7013	0.10928	4.05705	0.1321
																						4.45852	0.38896	4.35056	0.21522	3.70736	0.10359	4.06369	0.13327
																						4.46581	0.38807	4.35767	0.2163	3.71342	0.09789	4.07033	0.13467
																						4.47309	0.387	4.36478	0.21702	3.71948	0.0922	4.07697	0.13628
																						4.48038	0.38575	4.37189	0.21742	3.72553	0.08659	4.08361	0.1381
																						4.48766	0.38434	4.379	0.21751	3.73159	0.08111	4.09025	0.1401
																						4.49495	0.38278	4.38611	0.21732	3.73765	0.07586	4.09689	0.14223
																						4.50223	0.38108	4.39322	0.21684	3.74371	0.07091	4.10353	0.1445
																						4.50952	0.37924	4.40033	0.2161	3.74976	0.0664	4.11017	0.14689
																						4.5168	0.3773	4.40743	0.21514	3.75582	0.06246	4.11681	0.14933
																						4.52409	0.37525	4.41454	0.21395	3.76188	0.05924	4.12345	0.15183
																						4.53137	0.37312	4.42165	0.21255	3.76794	0.05687	4.13009	0.15435
																						4.53866	0.3709	4.42876	0.21098	3.774	0.05552	4.13673	0.15687
																						4.54594	0.36862	4.43587	0.20922	3.78005	0.05525	4.14337	0.15936
																						4.55323	0.3663	4.44298	0.20734	3.78611	0.0561	4.15001	0.1618
																						4.56051	0.36393	4.45009	0.20533	3.79217	0.05801	4.15665	0.1642
																						4.5678	0.36154	4.4572	0.20322	3.79823	0.06087	4.16329	0.16649
																						4.57508	0.35913	4.4643	0.20103	3.80428	0.06451	4.16993	0.16868
																						4.58237	0.35671	4.47141	0.19878	3.81034	0.0688	4.17657	0.17074
																						4.58965	0.3543	4.47852	0.19649	3.8164	0.0736	4.18321	0.17267
																						4.59694	0.35187	4.48563	0.19416	3.82246	0.07878	4.18985	0.17444
																						4.60422	0.3495	4.49274	0.19184	3.82852	0.08423	4.19649	0.17605
																						4.61151	0.34711	4.49985	0.18952	3.83457	0.08986	4.20313	0.1775
																						4.61879	0.34477	4.50696	0.18722	3.84063	0.0956	4.20977	0.17875
																						4.62608	0.34246	4.51407	0.18497	3.84669	0.10139	4.21641	0.17983
																						4.63336	0.34018	4.52117	0.18278	3.85275	0.10717	4.22305	0.1807
																						4.64065	0.33794	4.52828	0.18066	3.8588	0.11291	4.22969	0.18137
																						4.64793	0.33573	4.53539	0.1786	3.86486	0.11858	4.23633	0.18185
																						4.65522	0.33354	4.5425	0.17664	3.87092	0.12413	4.24297	0.18211
																						4.6625	0.33139	4.54961	0.17478	3.87698	0.12953	4.24961	0.18218
																						4.66979	0.32927	4.55672	0.17302	3.88304	0.13478	4.25625	0.18203
																						4.67707	0.32716	4.56383	0.17137	3.88909	0.13983	4.26289	0.18169
																						4.68436	0.32506	4.57094	0.16984	3.89515	0.14468	4.26953	0.18115
																						4.69165	0.32298	4.57804	0.16842	3.90121	0.14931	4.27617	0.18043
																						4.69893	0.3209	4.58515	0.16711	3.90727	0.1537	4.28281	0.17953
																						4.70622	0.31881	4.59226	0.16594	3.91332	0.15785	4.28945	0.17843
																						4.7135	0.31668	4.59937	0.16486	3.91938	0.16172	4.29609	0.17717
																						4.72079	0.31454	4.60648	0.1639	3.92544	0.16533	4.30273	0.17574
																						4.72807	0.31235	4.61359	0.16306	3.9315	0.16864	4.30937	0.17419
																						4.73536	0.31013	4.6207	0.16233	3.93756	0.17167	4.31601	0.1725
																						4.74264	0.30783	4.62781	0.16168	3.94361	0.1744	4.32265	0.17067
																						4.74993	0.30546	4.63491	0.16115	3.94967	0.17681	4.32929	0.16874
																						4.75721	0.30302	4.64202	0.16069	3.95573	0.17892	4.33593	0.16673
																						4.7645	0.30049	4.64913	0.16034	3.96179	0.18069	4.34257	0.16463
																						4.77178	0.29786	4.65624	0.16003	3.96784	0.18216	4.34921	0.16247
																						4.77907	0.2951	4.66335	0.15982	3.9739	0.18331	4.35585	0.16027
																						4.78635	0.29226	4.67046	0.15966	3.97996	0.18413	4.36249	0.15805
																						4.79364	0.28926	4.67757	0.15956	3.98602	0.18461	4.36913	0.15583
																						4.80092	0.28615	4.68468	0.15951	3.99208	0.18478	4.37577	0.15361
																						4.80821	0.2829	4.69178	0.15951	3.99813	0.18462	4.38241	0.15143
																						4.81549	0.27952	4.69889	0.15955	4.00419	0.18414	4.38905	0.14929
																						4.82278	0.27598	4.706	0.15962	4.01025	0.18335	4.39569	0.14723
																						4.83006	0.2723	4.71311	0.15971	4.01631	0.18223	4.40233	0.14525
																						4.83735	0.26847	4.72022	0.15982	4.02236	0.18082	4.40897	0.14338
																						4.84463	0.26449	4.72733	0.15996	4.02842	0.17909	4.41561	0.14163
																						4.85192	0.26036	4.73444	0.1601	4.03448	0.17707	4.42225	0.14001
																						4.8592	0.2561	4.74155	0.16025	4.04054	0.17476	4.42889	0.13856
																						4.86649	0.25168	4.74865	0.16038	4.0466	0.17216	4.43553	0.13725
																						4.87377	0.24714	4.75576	0.16053	4.05265	0.1693	4.44217	0.13614
																						4.88106	0.24247	4.76287	0.16066	4.05871	0.16616	4.44881	0.13518
																						4.88834	0.23768	4.76998	0.16078	4.06477	0.16279	4.45545	0.13442
																						4.89563	0.23278	4.77709	0.16089	4.07083	0.15916	4.46209	0.13385
																						4.90292	0.22778	4.7842	0.16097	4.07688	0.15533	4.46873	0.13345
																						4.9102	0.22269	4.79131	0.16102	4.08294	0.15126	4.47537	0.13325
																						4.91749	0.21754	4.79842	0.16106	4.089	0.14702	4.48201	0.13324
																						4.92477	0.21233	4.80553	0.16106	4.09506	0.14258	4.48865	0.13339
																						4.93206	0.20708	4.81263	0.16104	4.10112	0.13799	4.49529	0.1337
																						4.93934	0.20181	4.81974	0.16098	4.10717	0.13325	4.50193	0.13418
																						4.94663	0.19653	4.82685	0.16088	4.11323	0.12838	4.50857	0.13479
																						4.95391	0.19128	4.83396	0.16075	4.11929	0.1234	4.51521	0.13554
																						4.9612	0.18607	4.84107	0.16058	4.12535	0.11835	4.52185	0.1364
																						4.96848	0.18094	4.84818	0.16036	4.1314	0.11325	4.52849	0.13735
																						4.97577	0.1759	4.85529	0.16011	4.13746	0.10811	4.53513	0.13839
																						4.98305	0.17097	4.8624	0.15982	4.14352	0.10299	4.54177	0.13951
																						4.99034	0.16618	4.8695	0.1595	4.14958	0.0979	4.54841	0.14068
																						4.99762	0.16158	4.87661	0.15914	4.15564	0.09289	4.55505	0.1419
																						5.00491	0.15718	4.88372	0.15874	4.16169	0.088	4.56169	0.14314
																						5.01219	0.153	4.89083	0.15832	4.16775	0.08328	4.56833	0.14438
																						5.01948	0.14907	4.89794	0.15788	4.17381	0.0788	4.57497	0.14565
																						5.02676	0.14542	4.90505	0.15742	4.17987	0.0746	4.58161	0.1469
																						5.03405	0.14208	4.91216	0.15694	4.18592	0.07076	4.58825	0.14812
																						5.04133	0.13904	4.91927	0.15645	4.19198	0.06737	4.59489	0.14933
																						5.04862	0.13634	4.92637	0.15597	4.19804	0.06446	4.60153	0.15049
																						5.0559	0.13398	4.93348	0.15548	4.2041	0.06215	4.60817	0.1516
																						5.06319	0.13198	4.94059	0.15502	4.21016	0.06048	4.61481	0.15267
																						5.07047	0.13031	4.9477	0.1546	4.21621	0.0595	4.62145	0.15368
																						5.07776	0.129	4.95481	0.15421	4.22227	0.05924	4.62809	0.15462
																						5.08504	0.12801	4.96192	0.15387	4.22833	0.05965	4.63473	0.1555
																						5.09233	0.12732	4.96903	0.1536	4.23439	0.06074	4.64137	0.15631
																						5.09961	0.12694	4.97614	0.1534	4.24044	0.06241	4.64801	0.15704
																						5.1069	0.12682	4.98324	0.15329	4.2465	0.06459	4.65465	0.15769
																						5.11418	0.12691	4.99035	0.15328	4.25256	0.06719	4.66129	0.15827
																						5.12147	0.12722	4.99746	0.15338	4.25862	0.07014	4.66793	0.15876
																						5.12876	0.1277	5.00457	0.15361	4.26468	0.07336	4.67457	0.15917
																						5.13604	0.1283	5.01168	0.15398	4.27073	0.07677	4.68121	0.15952
																						5.14333	0.12901	5.01879	0.1545	4.27679	0.08032	4.68785	0.15977
																						5.15061	0.12977	5.0259	0.15518	4.28285	0.08394	4.69449	0.15994
																						5.1579	0.13058	5.03301	0.15604	4.28891	0.0876	4.70114	0.16004
																						5.16518	0.13137	5.04011	0.15707	4.29496	0.09125	4.70778	0.16006
																						5.17247	0.13214	5.04722	0.15829	4.30102	0.09486	4.71442	0.15999
																						5.17975	0.13284	5.05433	0.15969	4.30708	0.09841	4.72106	0.15984
																						5.18704	0.13349	5.06144	0.16129	4.31314	0.10187	4.7277	0.15962
																						5.19432	0.13401	5.06855	0.16307	4.3192	0.1052	4.73434	0.15933
																						5.20161	0.13443	5.07566	0.16506	4.32525	0.10841	4.74098	0.15895
																						5.20889	0.1347	5.08277	0.16722	4.33131	0.1115	4.74762	0.1585
																						5.21618	0.13482	5.08988	0.16958	4.33737	0.11442	4.75426	0.15798
																						5.22346	0.13478	5.09698	0.17211	4.34343	0.11717	4.7609	0.15738
																						5.23075	0.13457	5.10409	0.17482	4.34948	0.11975	4.76754	0.15672
																						5.23803	0.13417	5.1112	0.1777	4.35554	0.12216	4.77418	0.15598
																						5.24532	0.13358	5.11831	0.1807	4.3616	0.12438	4.78082	0.15516
																						5.2526	0.13281	5.12542	0.18388	4.36766	0.12641	4.78746	0.15428
																						5.25989	0.13182	5.13253	0.18717	4.37372	0.12824	4.7941	0.15332
																						5.26717	0.13066	5.13964	0.19058	4.37977	0.12988	4.80074	0.1523
																						5.27446	0.1293	5.14675	0.19407	4.38583	0.13133	4.80738	0.15119
																						5.28174	0.12774	5.15385	0.19767	4.39189	0.13257	4.81402	0.15001
																						5.28903	0.12601	5.16096	0.20133	4.39795	0.13361	4.82066	0.14876
																						5.29631	0.12409	5.16807	0.20505	4.404	0.13448	4.8273	0.14743
																						5.3036	0.12199	5.17518	0.20882	4.41006	0.13513	4.83394	0.14604
																						5.31088	0.11974	5.18229	0.2126	4.41612	0.1356	4.84058	0.14456
																						5.31817	0.11732	5.1894	0.21639	4.42218	0.13589	4.84722	0.143
																						5.32545	0.11476	5.19651	0.22018	4.42824	0.13598	4.85386	0.14137
																						5.33274	0.11207	5.20362	0.22396	4.43429	0.13589	4.8605	0.13965
																						5.34002	0.10926	5.21072	0.22769	4.44035	0.13563	4.86714	0.13786
																						5.34731	0.10635	5.21783	0.23138	4.44641	0.13518	4.87378	0.13599
																						5.3546	0.10335	5.22494	0.23501	4.45247	0.13458	4.88042	0.13404
																						5.36188	0.10029	5.23205	0.23855	4.45852	0.13382	4.88706	0.13201
																						5.36917	0.09717	5.23916	0.24201	4.46458	0.1329	4.8937	0.12989
																						5.37645	0.09401	5.24627	0.24537	4.47064	0.13182	4.90034	0.12768
																						5.38374	0.09084	5.25338	0.24861	4.4767	0.1306	4.90698	0.1254
																						5.39102	0.08767	5.26049	0.25172	4.48276	0.12925	4.91362	0.12303
																						5.39831	0.08453	5.26759	0.2547	4.48881	0.12778	4.92026	0.12059
																						5.40559	0.08144	5.2747	0.25754	4.49487	0.12617	4.9269	0.11805
																						5.41288	0.07843	5.28181	0.2602	4.50093	0.12445	4.93354	0.11544
																						5.42016	0.0755	5.28892	0.2627	4.50699	0.12264	4.94018	0.11275
																						5.42745	0.0727	5.29603	0.26504	4.51304	0.12071	4.94682	0.10997
																						5.43473	0.07003	5.30314	0.26718	4.5191	0.11869	4.95346	0.10713
																						5.44202	0.06753	5.31025	0.26913	4.52516	0.11658	4.9601	0.1042
																						5.4493	0.06521	5.31736	0.27089	4.53122	0.11442	4.96674	0.1012
																						5.45659	0.06309	5.32446	0.27242	4.53728	0.11217	4.97338	0.09813
																						5.46387	0.06119	5.33157	0.27377	4.54333	0.10986	4.98002	0.095
																						5.47116	0.05954	5.33868	0.2749	4.54939	0.10749	4.98666	0.09178
																						5.47844	0.05812	5.34579	0.2758	4.55545	0.10508	4.9933	0.08852
																						5.48573	0.05694	5.3529	0.27648	4.56151	0.10263	4.99994	0.08519
																						5.49301	0.05602	5.36001	0.27694	4.56756	0.10016	5.00658	0.0818
																						5.5003	0.05534	5.36712	0.27717	4.57362	0.09765	5.01322	0.07836
																						5.50758	0.0549	5.37423	0.27717	4.57968	0.09514	5.01986	0.07488
																						5.51487	0.05467	5.38134	0.27694	4.58574	0.09261	5.0265	0.07136
																						5.52215	0.05466	5.38844	0.27648	4.5918	0.09007	5.03314	0.06779
																						5.52944	0.05483	5.39555	0.27579	4.59785	0.08755	5.03978	0.06419
																						5.53672	0.05518	5.40266	0.27487	4.60391	0.08502	5.04642	0.06055
																						5.54401	0.05568	5.40977	0.27373	4.60997	0.08252	5.05306	0.0569
																						5.55129	0.05632	5.41688	0.27237	4.61603	0.08005	5.0597	0.05323
																						5.55858	0.05708	5.42399	0.27079	4.62208	0.0776	5.06634	0.04953
																						5.56586	0.05794	5.4311	0.26899	4.62814	0.07518	5.07298	0.04585
																						5.57315	0.05891	5.43821	0.26698	4.6342	0.07281	5.07962	0.04214
																						5.58044	0.05999	5.44531	0.26478	4.64026	0.07046	5.08626	0.03844
																						5.58772	0.06116	5.45242	0.26237	4.64632	0.06817	5.0929	0.03476
																						5.59501	0.06243	5.45953	0.25977	4.65237	0.06592	5.09954	0.03108
																						5.60229	0.06381	5.46664	0.25698	4.65843	0.06372	5.10618	0.02744
																						5.60958	0.0653	5.47375	0.25402	4.66449	0.06158	5.11282	0.02382
																						5.61686	0.06691	5.48086	0.25088	4.67055	0.0595	5.11946	0.02027
																						5.62415	0.06866	5.48797	0.24759	4.6766	0.05747	5.1261	0.01679
																						5.63143	0.07055	5.49508	0.24414	4.68266	0.05548	5.13274	0.01343
																						5.63872	0.07262	5.50218	0.24056	4.68872	0.05357	5.13938	0.0103
																						5.646	0.07485	5.50929	0.23684	4.69478	0.05169	5.14602	0.00761
																						5.65329	0.07728	5.5164	0.23299	4.70084	0.04988	5.15266	0.00599
																						5.66057	0.0799	5.52351	0.22904	4.70689	0.0481	5.1593	0.00626
																						5.66786	0.08276	5.53062	0.225	4.71295	0.04638	5.16594	0.00819
																						5.67514	0.08583	5.53773	0.22086	4.71901	0.04469	5.17258	0.0109
																						5.68243	0.08913	5.54484	0.21663	4.72507	0.04304	5.17922	0.01391
																						5.68971	0.09266	5.55195	0.21235	4.73112	0.04142	5.18586	0.01706
																						5.697	0.09643	5.55905	0.20801	4.73718	0.03982	5.1925	0.02027
																						5.70428	0.10046	5.56616	0.20363	4.74324	0.03824	5.19914	0.02349
																						5.71157	0.1047	5.57327	0.19921	4.7493	0.03666	5.20578	0.02674
																						5.71885	0.10917	5.58038	0.19478	4.75536	0.0351	5.21242	0.02996
																						5.72614	0.11387	5.58749	0.19033	4.76141	0.03353	5.21906	0.03319
																						5.73342	0.11878	5.5946	0.18589	4.76747	0.03197	5.2257	0.03641
																						5.74071	0.1239	5.60171	0.18146	4.77353	0.03037	5.23234	0.03964
																						5.74799	0.12921	5.60882	0.17706	4.77959	0.02878	5.23898	0.04286
																						5.75528	0.1347	5.61592	0.1727	4.78564	0.02717	5.24562	0.04608
																						5.76256	0.14035	5.62303	0.16838	4.7917	0.02554	5.25226	0.04933
																						5.76985	0.14616	5.63014	0.16413	4.79776	0.02391	5.2589	0.05258
																						5.77713	0.1521	5.63725	0.15992	4.80382	0.02227	5.26554	0.05585
																						5.78442	0.15816	5.64436	0.15581	4.80988	0.02066	5.27218	0.05914
																						5.7917	0.16433	5.65147	0.15178	4.81593	0.01909	5.27882	0.06248
																						5.79899	0.17058	5.65858	0.14783	4.82199	0.0176	5.28546	0.06584
																						5.80628	0.1769	5.66569	0.144	4.82805	0.01627	5.2921	0.06926
																						5.81356	0.18327	5.67279	0.14028	4.83411	0.0152	5.29874	0.07272
																						5.82085	0.18968	5.6799	0.13667	4.84016	0.01447	5.30538	0.07623
																						5.82813	0.19612	5.68701	0.13318	4.84622	0.01421	5.31202	0.07981
																						5.83542	0.20255	5.69412	0.12983	4.85228	0.01453	5.31866	0.08345
																						5.8427	0.20897	5.70123	0.12661	4.85834	0.01545	5.3253	0.08714
																						5.84999	0.21536	5.70834	0.12353	4.8644	0.01694	5.33194	0.09092
																						5.85727	0.2217	5.71545	0.12059	4.87045	0.01895	5.33858	0.09476
																						5.86456	0.22798	5.72256	0.1178	4.87651	0.02137	5.34522	0.09867
																						5.87184	0.23418	5.72966	0.11514	4.88257	0.02415	5.35186	0.10265
																						5.87913	0.24029	5.73677	0.11266	4.88863	0.02723	5.3585	0.10671
																						5.88641	0.24629	5.74388	0.11032	4.89468	0.03058	5.36514	0.11084
																						5.8937	0.25217	5.75099	0.10814	4.90074	0.03413	5.37178	0.11503
																						5.90098	0.2579	5.7581	0.1061	4.9068	0.0379	5.37842	0.1193
																						5.90827	0.26349	5.76521	0.10422	4.91286	0.04185	5.38506	0.12363
																						5.91555	0.2689	5.77232	0.10249	4.91892	0.04597	5.3917	0.12802
																						5.92284	0.27415	5.77943	0.1009	4.92497	0.05023	5.39834	0.13247
																						5.93012	0.27921	5.78653	0.09946	4.93103	0.05466	5.40498	0.13697
																						5.93741	0.28407	5.79364	0.09816	4.93709	0.05922	5.41162	0.1415
																						5.94469	0.28872	5.80075	0.09698	4.94315	0.0639	5.41826	0.14609
																						5.95198	0.29315	5.80786	0.09595	4.9492	0.06872	5.4249	0.1507
																						5.95926	0.29735	5.81497	0.09503	4.95526	0.07364	5.43154	0.15532
																						5.96655	0.3013	5.82208	0.09426	4.96132	0.07866	5.43818	0.15997
																						5.97383	0.30502	5.82919	0.09357	4.96738	0.08378	5.44482	0.16463
																						5.98112	0.30849	5.8363	0.09298	4.97344	0.08897	5.45146	0.16926
																						5.9884	0.31169	5.8434	0.09252	4.97949	0.09425	5.4581	0.1739
																						5.99569	0.31462	5.85051	0.09214	4.98555	0.09961	5.46474	0.1785
																						6.00297	0.31728	5.85762	0.09182	4.99161	0.10501	5.47138	0.18307
																						6.01026	0.31967	5.86473	0.0916	4.99767	0.11047	5.47802	0.1876
																						6.01755	0.32177	5.87184	0.09144	5.00372	0.11596	5.48466	0.19208
																						6.02483	0.32359	5.87895	0.09133	5.00978	0.12149	5.4913	0.19647
																						6.03212	0.32511	5.88606	0.09126	5.01584	0.12702	5.49794	0.20081
																						6.0394	0.32637	5.89317	0.09125	5.0219	0.13257	5.50458	0.20505
																						6.04669	0.32732	5.90027	0.09126	5.02796	0.13811	5.51122	0.2092
																						6.05397	0.32798	5.90738	0.0913	5.03401	0.14362	5.51786	0.21323
																						6.06126	0.32835	5.91449	0.09135	5.04007	0.14913	5.5245	0.21715
																						6.06854	0.32842	5.9216	0.09142	5.04613	0.1546	5.53114	0.22094
																						6.07583	0.32822	5.92871	0.09147	5.05219	0.16001	5.53778	0.22458
																						6.08311	0.32772	5.93582	0.09153	5.05824	0.16536	5.54442	0.22807
																						6.0904	0.32693	5.94293	0.09156	5.0643	0.17064	5.55106	0.23141
																						6.09768	0.32586	5.95004	0.09158	5.07036	0.17583	5.5577	0.23457
																						6.10497	0.32452	5.95714	0.09156	5.07642	0.18094	5.56434	0.23756
																						6.11225	0.3229	5.96425	0.09151	5.08248	0.18593	5.57098	0.24037
																						6.11954	0.321	5.97136	0.09142	5.08853	0.19081	5.57762	0.24297
																						6.12682	0.31884	5.97847	0.0913	5.09459	0.19554	5.58426	0.24537
																						6.13411	0.31641	5.98558	0.09113	5.10065	0.20013	5.5909	0.24757
																						6.14139	0.31374	5.99269	0.09089	5.10671	0.20458	5.59754	0.24955
																						6.14868	0.31082	5.9998	0.09061	5.11276	0.20887	5.60418	0.25131
																						6.15596	0.30764	6.00691	0.09027	5.11882	0.21298	5.61082	0.25281
																						6.16325	0.30425	6.01402	0.08989	5.12488	0.21689	5.61746	0.25411
																						6.17053	0.30062	6.02112	0.08944	5.13094	0.22061	5.6241	0.25516
																						6.17782	0.29677	6.02823	0.08894	5.137	0.22414	5.63074	0.25597
																						6.1851	0.2927	6.03534	0.08838	5.14305	0.22743	5.63738	0.25653
																						6.19239	0.28845	6.04245	0.08775	5.14911	0.2305	5.64402	0.25683
																						6.19967	0.28398	6.04956	0.0871	5.15517	0.23336	5.65066	0.2569
																						6.20696	0.27934	6.05667	0.08639	5.16123	0.23596	5.6573	0.2567
																						6.21424	0.27452	6.06378	0.08565	5.16728	0.23831	5.66394	0.25624
																						6.22153	0.26954	6.07089	0.08486	5.17334	0.24042	5.67058	0.25554
																						6.22881	0.26439	6.07799	0.08406	5.1794	0.24225	5.67722	0.25458
																						6.2361	0.2591	6.0851	0.08323	5.18546	0.24381	5.68386	0.25337
																						6.24339	0.25366	6.09221	0.08238	5.19152	0.24512	5.6905	0.25191
																						6.25067	0.24811	6.09932	0.08154	5.19757	0.24613	5.69714	0.2502
																						6.25796	0.24243	6.10643	0.0807	5.20363	0.24684	5.70378	0.24825
																						6.26524	0.23666	6.11354	0.07988	5.20969	0.24728	5.71042	0.24605
																						6.27253	0.23077	6.12065	0.07907	5.21575	0.24744	5.71706	0.24362
																						6.27981	0.2248	6.12776	0.0783	5.2218	0.2473	5.7237	0.24095
																						6.2871	0.21875	6.13486	0.07758	5.22786	0.24687	5.73034	0.23807
																						6.29438	0.21263	6.14197	0.07692	5.23392	0.24613	5.73698	0.23495
																						6.30167	0.20647	6.14908	0.07632	5.23998	0.2451	5.74362	0.23162
																						6.30895	0.20026	6.15619	0.07579	5.24604	0.24377	5.75026	0.2281
																						6.31624	0.19401	6.1633	0.07534	5.25209	0.24216	5.7569	0.22437
																						6.32352	0.18772	6.17041	0.07498	5.25815	0.24025	5.76354	0.22046
																						6.33081	0.18144	6.17752	0.07471	5.26421	0.23806	5.77018	0.21637
																						6.33809	0.17514	6.18463	0.07454	5.27027	0.23557	5.77682	0.2121
																						6.34538	0.16884	6.19173	0.07446	5.27632	0.23281	5.78346	0.20768
																						6.35266	0.16255	6.19884	0.07449	5.28238	0.22976	5.7901	0.20309
																						6.35995	0.15628	6.20595	0.07461	5.28844	0.22644	5.79674	0.19838
																						6.36723	0.15006	6.21306	0.07481	5.2945	0.22286	5.80338	0.19354
																						6.37452	0.14386	6.22017	0.0751	5.30056	0.21902	5.81002	0.18859
																						6.3818	0.1377	6.22728	0.07549	5.30661	0.21493	5.81666	0.18352
																						6.38909	0.13162	6.23439	0.07594	5.31267	0.2106	5.8233	0.17837
																						6.39637	0.12558	6.2415	0.07645	5.31873	0.20605	5.82994	0.17313
																						6.40366	0.11962	6.2486	0.077	5.32479	0.20125	5.83658	0.16781
																						6.41094	0.11374	6.25571	0.0776	5.33084	0.19625	5.84322	0.16246
																						6.41823	0.10795	6.26282	0.07823	5.3369	0.19104	5.84986	0.15706
																						6.42551	0.10225	6.26993	0.07886	5.34296	0.18567	5.8565	0.15163
																						6.4328	0.09666	6.27704	0.07951	5.34902	0.1801	5.86314	0.14619
																						6.44008	0.09118	6.28415	0.08015	5.35508	0.17437	5.86978	0.14073
																						6.44737	0.08579	6.29126	0.08076	5.36113	0.16848	5.87642	0.1353
																						6.45465	0.08055	6.29837	0.08134	5.36719	0.16249	5.88306	0.12989
																						6.46194	0.07543	6.30547	0.08188	5.37325	0.15635	5.8897	0.12452
																						6.46923	0.07046	6.31258	0.08236	5.37931	0.15013	5.89634	0.11919
																						6.47651	0.06562	6.31969	0.08278	5.38536	0.14383	5.90298	0.11394
																						6.4838	0.06094	6.3268	0.08312	5.39142	0.13747	5.90962	0.10876
																						6.49108	0.05645	6.33391	0.08338	5.39748	0.13106	5.91626	0.10369
																						6.49837	0.05213	6.34102	0.08354	5.40354	0.12463	5.9229	0.0987
																						6.50565	0.04802	6.34813	0.08362	5.4096	0.11821	5.92954	0.09386
																						6.51294	0.04413	6.35524	0.08356	5.41565	0.11184	5.93618	0.08912
																						6.52022	0.0405	6.36234	0.08342	5.42171	0.10552	5.94282	0.08455
																						6.52751	0.03716	6.36945	0.08315	5.42777	0.09932	5.94946	0.08014
																						6.53479	0.03415	6.37656	0.08277	5.43383	0.09324	5.9561	0.0759
																						6.54208	0.03154	6.38367	0.08226	5.43988	0.08736	5.96274	0.07186
																						6.54936	0.02938	6.39078	0.08164	5.44594	0.08172	5.96938	0.06801
																						6.55665	0.02774	6.39789	0.08089	5.452	0.07637	5.97602	0.06438
																						6.56393	0.02667	6.405	0.08002	5.45806	0.07141	5.98266	0.061
																						6.57122	0.02619	6.41211	0.07902	5.46412	0.06689	5.9893	0.05783
																						6.5785	0.02631	6.41921	0.0779	5.47017	0.06292	5.99594	0.05492
																						6.58579	0.02698	6.42632	0.07667	5.47623	0.05959	6.00258	0.05226
																						6.59307	0.02815	6.43343	0.07532	5.48229	0.05697	6.00922	0.04989
																						6.60036	0.0297	6.44054	0.07386	5.48835	0.05517	6.01586	0.04777
																						6.60764	0.03158	6.44765	0.07232	5.4944	0.05422	6.0225	0.04591
																						6.61493	0.03371	6.45476	0.07066	5.50046	0.05413	6.02914	0.04433
																						6.62221	0.03603	6.46187	0.06894	5.50652	0.05486	6.03578	0.043
																						6.6295	0.03849	6.46898	0.06714	5.51258	0.05635	6.04242	0.04191
																						6.63678	0.04106	6.47608	0.0653	5.51864	0.05848	6.04906	0.04105
																						6.64407	0.0437	6.48319	0.0634	5.52469	0.06114	6.0557	0.04038
																						6.65135	0.04639	6.4903	0.06149	5.53075	0.06423	6.06234	0.03991
																						6.65864	0.04912	6.49741	0.05957	5.53681	0.06763	6.06898	0.03958
																						6.66592	0.05187	6.50452	0.05769	5.54287	0.07127	6.07562	0.0394
																						6.67321	0.05463	6.51163	0.05585	5.54892	0.07506	6.08226	0.03932
																						6.68049	0.0574	6.51874	0.0541	5.55498	0.07896	6.0889	0.03932
																						6.68778	0.06015	6.52585	0.05248	5.56104	0.08288	6.09554	0.0394
																						6.69507	0.0629	6.53295	0.051	5.5671	0.08682	6.10218	0.03952
																						6.70235	0.06563	6.54006	0.04974	5.57316	0.09073	6.10882	0.03968
																						6.70964	0.06834	6.54717	0.04872	5.57921	0.09459	6.11546	0.03986
																						6.71692	0.071	6.55428	0.04798	5.58527	0.09837	6.1221	0.04005
																						6.72421	0.07366	6.56139	0.04755	5.59133	0.10205	6.12874	0.04025
																						6.73149	0.07626	6.5685	0.0475	5.59739	0.10564	6.13538	0.04045
																						6.73878	0.07882	6.57561	0.04782	5.60344	0.1091	6.14202	0.04066
																						6.74606	0.08133	6.58272	0.04852	5.6095	0.11245	6.14866	0.04086
																						6.75335	0.08378	6.58983	0.04962	5.61556	0.11566	6.1553	0.04105
																						6.76063	0.08619	6.59693	0.05109	5.62162	0.11874	6.16194	0.04126
																						6.76792	0.08854	6.60404	0.05292	5.62768	0.1217	6.16858	0.04146
																						6.7752	0.09081	6.61115	0.05508	5.63373	0.1245	6.17522	0.04168
																						6.78249	0.09302	6.61826	0.05755	5.63979	0.12718	6.18186	0.04192
																						6.78977	0.09514	6.62537	0.06026	5.64585	0.12971	6.1885	0.04219
																						6.79706	0.09718	6.63248	0.06322	5.65191	0.13212	6.19514	0.0425
																						6.80434	0.09915	6.63959	0.06637	5.65796	0.13441	6.20178	0.04284
																						6.81163	0.10102	6.6467	0.06966	5.66402	0.13656	6.20842	0.04324
																						6.81891	0.10281	6.6538	0.07311	5.67008	0.13857	6.21506	0.0437
																						6.8262	0.1045	6.66091	0.07666	5.67614	0.14048	6.2217	0.04425
																						6.83348	0.1061	6.66802	0.08028	5.6822	0.14228	6.22834	0.04487
																						6.84077	0.10759	6.67513	0.08396	5.68825	0.14396	6.23498	0.04559
																						6.84805	0.10898	6.68224	0.08768	5.69431	0.14553	6.24162	0.04641
																						6.85534	0.11027	6.68935	0.0914	5.70037	0.147	6.24826	0.04733
																						6.86262	0.11145	6.69646	0.09512	5.70643	0.14837	6.2549	0.04839
																						6.86991	0.11253	6.70357	0.09882	5.71248	0.14966	6.26154	0.04958
																						6.87719	0.1135	6.71067	0.10246	5.71854	0.15087	6.26818	0.05091
																						6.88448	0.11437	6.71778	0.10606	5.7246	0.15197	6.27482	0.05237
																						6.89176	0.11511	6.72489	0.10957	5.73066	0.15299	6.28146	0.054
																						6.89905	0.11577	6.732	0.11299	5.73672	0.15395	6.2881	0.05578
																						6.90633	0.1163	6.73911	0.11629	5.74277	0.15484	6.29474	0.05772
																						6.91362	0.11674	6.74622	0.11947	5.74883	0.15565	6.30138	0.05985
																						6.92091	0.11708	6.75333	0.12253	5.75489	0.15639	6.30802	0.06214
																						6.92819	0.11732	6.76044	0.12542	5.76095	0.15706	6.31466	0.06461
																						6.93548	0.11746	6.76754	0.12814	5.767	0.15767	6.3213	0.06725
																						6.94276	0.11751	6.77465	0.1307	5.77306	0.15822	6.32794	0.07008
																						6.95005	0.11748	6.78176	0.13305	5.77912	0.1587	6.33458	0.07311
																						6.95733	0.11735	6.78887	0.1352	5.78518	0.15912	6.34122	0.07632
																						6.96462	0.11714	6.79598	0.13713	5.79124	0.15947	6.34786	0.07971
																						6.9719	0.11687	6.80309	0.13884	5.79729	0.15976	6.3545	0.08331
																						6.97919	0.11651	6.8102	0.1403	5.80335	0.15999	6.36114	0.0871
																						6.98647	0.11609	6.81731	0.14152	5.80941	0.16014	6.36778	0.09109
																						6.99376	0.11561	6.82441	0.14248	5.81547	0.16022	6.37442	0.09526
																						7.00104	0.11506	6.83152	0.14317	5.82152	0.16023	6.38106	0.09963
																						7.00833	0.11446	6.83863	0.14359	5.82758	0.16017	6.3877	0.10419
																						7.01561	0.11382	6.84574	0.14373	5.83364	0.16001	6.39434	0.10894
																						7.0229	0.11313	6.85285	0.14357	5.8397	0.1598	6.40098	0.11388
																						7.03018	0.11239	6.85996	0.14314	5.84576	0.15948	6.40762	0.11902
																						7.03747	0.11164	6.86707	0.14239	5.85181	0.15909	6.41426	0.12432
																						7.04475	0.11083	6.87418	0.14136	5.85787	0.15861	6.4209	0.12982
																						7.05204	0.11002	6.88128	0.14002	5.86393	0.15803	6.42754	0.13549
																						7.05932	0.10916	6.88839	0.1384	5.86999	0.15737	6.43418	0.14134
																						7.06661	0.10829	6.8955	0.13647	5.87604	0.15661	6.44082	0.14735
																						7.07389	0.1074	6.90261	0.13426	5.8821	0.15576	6.44746	0.15353
																						7.08118	0.10648	6.90972	0.13178	5.88816	0.1548	6.4541	0.15985
																						7.08846	0.10555	6.91683	0.12902	5.89422	0.15375	6.46074	0.16634
																						7.09575	0.10462	6.92394	0.12602	5.90028	0.1526	6.46738	0.17296
																						7.10303	0.10366	6.93105	0.12278	5.90633	0.15137	6.47402	0.17971
																						7.11032	0.1027	6.93815	0.11933	5.91239	0.15003	6.48066	0.18658
																						7.1176	0.10173	6.94526	0.11568	5.91845	0.1486	6.4873	0.19357
																						7.12489	0.10075	6.95237	0.11189	5.92451	0.14709	6.49394	0.20067
																						7.13218	0.09976	6.95948	0.10797	5.93056	0.14548	6.50058	0.20785
																						7.13946	0.09877	6.96659	0.10398	5.93662	0.1438	6.50722	0.21512
																						7.14675	0.09778	6.9737	0.10001	5.94268	0.14205	6.51386	0.22247
																						7.15403	0.09678	6.98081	0.09609	5.94874	0.14023	6.5205	0.22988
																						7.16132	0.09579	6.98792	0.0923	5.9548	0.13835	6.52714	0.23734
																						7.1686	0.09481	6.99502	0.08877	5.96085	0.13642	6.53378	0.24483
																						7.17589	0.09383	7.00213	0.08558	5.96691	0.13444	6.54042	0.25235
																						7.18317	0.09288	7.00924	0.08287	5.97297	0.13243	6.54706	0.25989
																						7.19046	0.09194	7.01635	0.08076	5.97903	0.13041	6.5537	0.26741
																						7.19774	0.09106	7.02346	0.07938	5.98508	0.12838	6.56034	0.27492
																						7.20503	0.0902	7.03057	0.07884	5.99114	0.12634	6.56698	0.2824
																						7.21231	0.08939	7.03768	0.07922	5.9972	0.12434	6.57362	0.28984
																						7.2196	0.08865	7.04479	0.0806	6.00326	0.12237	6.58026	0.29721
																						7.22688	0.08799	7.05189	0.08296	6.00932	0.12046	6.5869	0.30452
																						7.23417	0.08743	7.059	0.08626	6.01537	0.1186	6.59354	0.31174
																						7.24145	0.08698	7.06611	0.09043	6.02143	0.11684	6.60018	0.31884
																						7.24874	0.08664	7.07322	0.09541	6.02749	0.11518	6.60682	0.32585
																						7.25602	0.08646	7.08033	0.10107	6.03355	0.11364	6.61346	0.33271
																						7.26331	0.08643	7.08744	0.10732	6.0396	0.11222	6.6201	0.33943
																						7.27059	0.08659	7.09455	0.11406	6.04566	0.11096	6.62674	0.34598
																						7.27788	0.08694	7.10166	0.12121	6.05172	0.10986	6.63338	0.35235
																						7.28516	0.0875	7.10876	0.12867	6.05778	0.10892	6.64002	0.35854
																						7.29245	0.08827	7.11587	0.13638	6.06384	0.10818	6.64666	0.36452
																						7.29973	0.0893	7.12298	0.14429	6.06989	0.10762	6.6533	0.37028
																						7.30702	0.09054	7.13009	0.15232	6.07595	0.10726	6.65994	0.37581
																						7.3143	0.09205	7.1372	0.16042	6.08201	0.1071	6.66658	0.3811
																						7.32159	0.09379	7.14431	0.16855	6.08807	0.10712	6.67322	0.38612
																						7.32887	0.09578	7.15142	0.17667	6.09412	0.10733	6.67986	0.39086
																						7.33616	0.098	7.15853	0.18474	6.10018	0.10774	6.6865	0.39533
																						7.34344	0.10046	7.16564	0.19274	6.10624	0.1083	6.69314	0.39951
																						7.35073	0.10313	7.17274	0.20061	6.1123	0.10903	6.69978	0.40335
																						7.35802	0.10601	7.17985	0.20834	6.11836	0.10991	6.70642	0.4069
																						7.3653	0.10908	7.18696	0.21589	6.12441	0.11092	6.71306	0.41011
																						7.37259	0.11233	7.19407	0.22322	6.13047	0.11203	6.7197	0.41296
																						7.37987	0.11573	7.20118	0.23034	6.13653	0.11324	6.72634	0.41549
																						7.38716	0.11926	7.20829	0.23721	6.14259	0.11452	6.73298	0.41765
																						7.39444	0.12291	7.2154	0.24382	6.14864	0.11585	6.73962	0.41942
																						7.40173	0.12666	7.22251	0.25014	6.1547	0.11722	6.74626	0.42083
																						7.40901	0.13047	7.22961	0.25616	6.16076	0.1186	6.7529	0.42186
																						7.4163	0.13435	7.23672	0.26185	6.16682	0.11996	6.75954	0.42251
																						7.42358	0.13826	7.24383	0.26722	6.17288	0.12129	6.76618	0.42275
																						7.43087	0.14219	7.25094	0.27223	6.17893	0.12259	6.77282	0.4226
																						7.43815	0.14611	7.25805	0.2769	6.18499	0.12383	6.77946	0.42204
																						7.44544	0.15002	7.26516	0.28118	6.19105	0.125	6.7861	0.42107
																						7.45272	0.15387	7.27227	0.2851	6.19711	0.12606	6.79274	0.41969
																						7.46001	0.15766	7.27938	0.28865	6.20316	0.12703	6.79938	0.41789

## Sheet: Figure 4
Figure 4b				Figure 4c				Figure 4d						Figure 4e
	Co	Fe			Co	Fe		Energy (eV)	Density of states (a.u)	Density of states (a.u)	Density of states (a.u)	Density of states (a.u)		Energy (eV)	Density of states (a.u)	Density of states (a.u)	Density of states (a.u)	Density of states (a.u)
Time (h)	Concentration (ppm)	Concentration (ppm)		Time (h)	Concentration (ppm)	Concentration (ppm)		-21.9017	0	0	0	0		-81.0665	0	0	0	0
1	2.11	1.06		1	0.04728	0.01568		-21.8717	0	0	0	0		-80.9745	0	0	0	0
10	6.32	2.11		10	0.1182	0.0209		-21.8417	0	0	0	0		-80.8825	0	0	0	0
20	9.83	3.17		20	0.14184	0.02134		-21.8117	0	0	0	0		-80.7895	0	0	0	0
30	13.11	4.58		30	0.14816	0.02169		-21.7817	0	0	0	0		-80.6975	0	0	0	0
40	14.98	5.15		40	0.14751	0.02179		-21.7507	0	0	0	0		-80.6055	0	0	0	0
50	17.09	6.06		50	0.14988	0.02204		-21.7207	0	0	0	0		-80.5125	0	0	0	0
60	19.66	6.34		60	0.15082	0.02212		-21.6907	0	0	0	0		-80.4205	0	0	0	0
80	21.3	6.91		80	0.14869	0.02195		-21.6607	0	0	0	0		-80.3285	0	0	0	0
								-21.6307	0	0	0	0		-80.2365	0	0	0	0
								-21.5997	0	0	0	0		-80.1435	0	0	0	0
								-21.5697	0	0	0	0		-80.0515	0	0	0	0
								-21.5397	0	0	0	0		-79.9595	0	0	0	0
								-21.5097	0	0	0	0		-79.8665	0	0	0	0
								-21.4797	0	0	0	0		-79.7745	0	0	0	0
								-21.4487	0	0	0	0		-79.6825	0	0	0	0
								-21.4187	0	0	0	0		-79.5895	0	0	0	0
								-21.3887	0	0	0	0		-79.4975	0	0	0	0
								-21.3587	0	0	0	0		-79.4055	0	0	0	0
								-21.3287	0	0	0	0		-79.3125	0	0	0	0
								-21.2987	0	0	0	0		-79.2205	0	0	0	0
								-21.2677	0	0	0	0		-79.1285	0	0	0	0
								-21.2377	0	0	0	0		-79.0355	0	0	0	0
[truncated: 977 more rows]

## Sheet: Figure 5
Figure 5b		PW12-CoFe LDHII Pt/C							Figure 5c
[truncated: 60,002 more rows]

[truncated: 30 more sheets: Figure S3, Figure S5, Figure S6, Figure S7, Figure S8, Figure S9, Figure S11, Figure S12, Figure S13, Figure S14, Figure S17, Figure S18, Figure S19, Figure S20, Figure S21, Figure S22, Figure S23, Figure S24, Figure S25, Figure S26 …]
